# Supplementary material for: Comparative genomic analysis of clinical Enterococcus faecalis distinguishes strains isolated from the bladder
Source: BMC Genomics. 2023 Dec 7;24:752. doi: 10.1186/s12864-023-09818-z (PMC10701997; doi:10.1186/s12864-023-09818-z)
Supplement: Supplementary file 1 — Additional file 1: Supplemental Table 1. Genome information for phylo- and pan-genomic analysis. [file 12864_2023_9818_MOESM1_ESM.xlsx]

## Sheet: Sheet1
Supplemental Table 1. Genome information for phylo- and pan-genomic analysis.
Strain Name	Genome Accesion No.	Isolation Source	Sample Type	LUTS Status	Genome Length (Kb)	Number of Contigs	GC Content	Number of Genes		Isolation Source	Number of Genes	phylogenomic_clade	accessory_clade	MLST
UMB48	GCA_002861285.1	bladder	catheterized urine	asymptomatic	3015629	24	0.37237	2987		bladder	3013	B	B	179
UMB891	GCA_002861295.1	bladder	catheterized urine	asymptomatic	3071895	38	0.37096	3046		bladder	2643	B	B	1271
UMB7780	GCA_012030205.1	urogenital	voided urine	symptomatic	3001259	55	0.373689	2938		bladder	2977	A	A	untyped
UMB1309	GCA_012030535.1	bladder	catheterized urine	symptomatic	3043096	27	0.371944	3031		bladder	2773	B	B	179
UMB843	GCA_012030565.1	urogenital	voided urine	asymptomatic	2804255	19	0.374491	2674		bladder	2577	A	B	1285
UMB10186	GCA_030211805.1	bladder	catheterized urine	symptomatic	2758784	26	0.376705	2643		bladder	2920	A	B	16
UMB9859	GCA_030212775.1	bladder	catheterized urine	symptomatic	3046531	34	0.370932	2998		bladder	3117	A	B	16
UMB9599	GCA_030212885.1	bladder	catheterized urine	symptomatic	2989571	85	0.375123	2953		bladder	3013	B	A	191
UMB9329	GCA_030213195.1	bladder	catheterized urine	symptomatic	2952908	37	0.373775	2865		bladder	3037	B	B	21
UMB9260	GCA_030213345.1	bladder	catheterized urine	symptomatic	2960340	31	0.372984	2934		bladder	3031	B	B	21
UMB9187	GCA_030213705.1	bladder	catheterized urine	symptomatic	2950166	40	0.37265	2909		bladder	2993	B	B	179
UMB8989	GCA_030214325.1	bladder	catheterized urine	symptomatic	2922757	28	0.373649	2819		bladder	2990	B	B	55
UMB8324	GCA_030214795.1	bladder	catheterized urine	symptomatic	2957110	45	0.374717	2882		bladder	2961	B	A	40
UMB8091	GCA_030214905.1	bladder	catheterized urine	symptomatic	3157992	79	0.372674	3187		bladder	2694	A	B	6
UMB8457	GCA_030215715.1	bladder	catheterized urine	symptomatic	2986062	38	0.374497	2930		bladder	2756	B	B	40
UMB8418	GCA_030215745.1	bladder	catheterized urine	symptomatic	2878907	18	0.373185	2779		bladder	3010	A	A	287
UMB8373	GCA_030215805.1	bladder	catheterized urine	symptomatic	2974272	44	0.372745	2945		bladder	2987	B	B	179
UMB1018	GCA_030218225.1	bladder	catheterized urine	symptomatic	3028873	41	0.372301	3013		bladder	2967	B	B	179
UMB7785	GCA_030224285.1	bladder	catheterized urine	symptomatic	2954978	19	0.373726	2868		bladder	2868	A	B	16
UMB1641	GCA_030224745.1	bladder	catheterized urine	asymptomatic	3025571	47	0.373996	2990		bladder	2796	B	B	40
UMB987	GCA_030224985.1	bladder	catheterized urine	asymptomatic	2818945	27	0.374499	2710		bladder	3187	A	B	34
UMB12347	GCA_030225365.1	bladder	catheterized urine	asymptomatic	3063890	53	0.373087	3037		bladder	2882	B	B	40
UMB11527	GCA_030225415.1	bladder	catheterized urine	symptomatic	3106880	42	0.371643	3117		bladder	2945	A	A	untyped
UMB10453	GCA_030226205.1	bladder	catheterized urine	symptomatic	2708947	26	0.376541	2577		bladder	2779	A	B	477
UMB1194	GCA_030226445.1	bladder	catheterized urine	symptomatic	3028873	41	0.372301	3013		bladder	2930	B	B	179
UMB20	GCA_030226845.1	bladder	catheterized urine	asymptomatic	2763000	24	0.375016	2694		bladder	3046	B	A	19
UMB19	GCA_030226885.1	bladder	catheterized urine	asymptomatic	2974316	55	0.373761	2961		bladder	2819	A	A	untyped
UMB10110	GCA_030226905.1	urogenital	voided urine	symptomatic	2966598	25	0.372828	2955		bladder	2823	A	B	1271
UMB10305	GCA_030226965.1	bladder	catheterized urine	symptomatic	2985967	56	0.372389	2977		bladder	2909	A	B	1271
UMB10316	GCA_030228625.1	bladder	catheterized urine	symptomatic	2845955	19	0.37346	2773		bladder	2934	A	B	1271
UMB10559	GCA_030228635.1	bladder	catheterized urine	symptomatic	2967504	31	0.373363	2920		bladder	2865	B	B	untyped
UMB9351	GCA_030230105.1	bladder	catheterized urine	symptomatic	3028488	48	0.372116	3023		bladder	3031	B	B	179
UMB36	GCA_030230945.1	bladder	catheterized urine	asymptomatic	2802776	26	0.374706	2756		bladder	3023	B	A	19
UMB1527		bladder	catheterized urine	symptomatic	3062224	46	0.373674	2993		bladder	2953	B	B	40
UMB3816		bladder	catheterized urine	asymptomatic	3041299	36	0.373655	3010		bladder	2998	B	B	40
UMB7540		bladder	catheterized urine	symptomatic	3010147	28	0.373391	2967		bladder	2710	B	B	40
UMB7971		bladder	catheterized urine	symptomatic	2911525	24	0.373059	2796		blood	2962	A	B	16
UMB8990		bladder	catheterized urine	symptomatic	2922588	30	0.373645	2823		blood	3016	B	B	55
UMB935		bladder	catheterized urine	symptomatic	3033976	39	0.372302	3031		blood	3018	A	B	1271
ATCC4200	GCA_000157195.1	blood		NA	2807805	29	0.374976	2764		blood	2955	B	A	105
DAPTO512	GCA_000148005.1	blood		NA	2812634	28	0.373566	2695		blood	2865	A	A	103
DAPTO516	GCA_000147985.1	blood		NA	2816450	26	0.37516	2702		blood	3053	A	A	103
Merz96	GCA_000157315.1	blood		NA	2867612	34	0.37415	2765		blood	3320	A	A	103
MMA1	GCA_000524625.1	blood		NA	2892409	61	0.374383	2906		blood	2695	B	A	191
R712	GCA_009662495.1	blood		NA	2949826	11	0.373642	2955		blood	2981	B	A	103
S613	GCA_000163795.1	blood		NA	2957851	65	0.373796	2888		blood	3032	A	A	103
TX0012	GCA_000148245.1	blood		NA	2983565	47	0.377189	2865		blood	2702	A	B	untyped
TX0017	GCA_000147905.1	blood		NA	2984646	50	0.37368	2981		blood	2764	A	A	144
TX0027	GCA_000147535.1	blood		NA	3025851	6	0.374189	2962		blood	2765	B	B	55
TX0031	GCA_000147275.1	blood		NA	3044295	59	0.373163	3016		blood	2888	B	B	21
TX0043	GCA_000147515.1	blood		NA	3045024	62	0.373092	3018		blood	3251	B	A	19
TX0102	GCA_000147215.1	blood		NA	3051697	58	0.371508	3014		blood	3171	B	B	21
TX0109	GCA_000148105.1	blood		NA	3055656	50	0.371952	3032		blood	3014	A	B	59
TX0630	GCA_000147255.1	blood		NA	3117418	3	0.373714	3053		blood	2906	B	A	9
TX0645	GCA_000148205.1	blood		NA	3157274	67	0.370559	3171		blood	3351	A	A	10
TX0860	GCA_000148085.1	blood		NA	3190424	88	0.370129	3251		fecal	3053	A	A	11
TX2141	GCA_000148165.1	blood		NA	3331626	133	0.373094	3320		fecal	2902	A	A	25
V583	GCA_000007785.1	blood		NA	3359974	4	0.373812	3351		fecal	2722	B	A	6
D32	GCA_000281195.1	fecal		NA	3062505	3	0.374245	3053		fecal	2920	B	A	40
DORA14	GCA_000508705.1	fecal		NA	2958835	38	0.373185	2902		fecal	2650	A	A	untyped
E1Sol	GCA_000157395.1	fecal		NA	2802758	39	0.375942	2722		fecal	2737	A	B	93
EF62	GCA_000211255.2	fecal		NA	2988673	1	0.374777	2920		fecal	3142	B	A	66
PC1_1	GCA_000178175.1	fecal		NA	2749228	73	0.375663	2650		fecal	2764	B	B	40
Symbioflor1	GCA_000317915.1	fecal		NA	2810675	1	0.377161	2737		fecal	2926	B	A	248
TX0104	GCA_000159255.1	fecal		NA	3130884	29	0.372813	3142		fecal	2939	A	A	2
TX1302	GCA_000147495.1	fecal		NA	2880391	27	0.374709	2764		fecal	2715	A	B	933
TX1322	GCA_000159275.1	fecal		NA	2964047	14	0.373359	2926		fecal	2731	B	A	64
TX1341	GCA_000148225.1	fecal		NA	2992676	29	0.371877	2939		fecal	3111	A	A	287
TX1342	GCA_000147475.1	fecal		NA	2832927	22	0.374712	2715		fecal	2883	A	B	untyped
TX1346	GCA_000147455.1	fecal		NA	2766634	67	0.375843	2731		fecal	2816	A	B	412
TX2134	GCA_000148065.1	fecal		NA	3112964	67	0.370826	3111		fecal	3064	A	A	30
TX2137	GCA_000147595.1	fecal		NA	2945073	73	0.372242	2883		fecal	2812	B	B	16
TX2142	GCA_000148065.1	fecal		NA	2916290	41	0.372875	2816		fecal	2799	A	B	27
UTD101_1	GCA_022212965.1	fecal		NA	3122825	2	0.374334	3064		fecal	3084	B	A	6
UTD119_1	GCA_022212945.1	fecal		NA	2925843	2	0.373745	2812		fecal	3345	B	B	16
UTD119_2	GCA_022212925.1	fecal		NA	2913888	3	0.373893	2799		fecal	2979	B	B	16
UTD133_1	GCA_022212905.1	fecal		NA	3173000	2	0.372834	3084		fecal	2957	B	A	777
UTD142_1	GCA_022212885.1	fecal		NA	3319769	2	0.371985	3345		fecal	2776	B	A	777
UTD143_1	GCA_022212865.1	fecal		NA	3030020	2	0.373272	2979		fecal	3039	B	B	untyped
UTD152	GCA_022212845.1	fecal		NA	3022333	3	0.373433	2957		fecal	3184	B	B	179
UTD2_1	GCA_022213025.1	fecal		NA	2907851	3	0.37602	2776		fecal	2876	A	B	59
UTD43_2	GCA_022213005.1	fecal		NA	3048139	3	0.373523	3039		urogenital	2955	B	A	64
UTD59	GCA_022212985.1	fecal		NA	3232837	2	0.371805	3184		urogenital	2855	A	A	776
X98	GCA_000157515.1	fecal		NA	2872693	8	0.374364	2876		urogenital	2884	B	A	untyped
UMB10371	GCA_032841175.1	urogenital	urethral swa	asymptomatic	2935373	39	0.372767	2855		urogenital	3054	B	B	145
UMB11929	GCA_032841155.1	urogenital	periurethral swab	symptomatic	2892490	59	0.375411	2884		urogenital	2879	A	A	25
UMB12040	GCA_032841135.1	urogenital	periurethral swab	symptomatic	3063624	36	0.371704	3054		urogenital	3120	A	B	1271
UMB12351	GCA_032841095.1	urogenital	urethral swa	asymptomatic	2931133	33	0.372371	2879		urogenital	2871	A	B	1271
UMB12405	GCA_032841115.1	urogenital	urethral swa	asymptomatic	3100116	55	0.371175	3120		urogenital	2864	B	B	179
UMB12464	GCA_032841075.1	urogenital	voided urine	symptomatic	2876197	59	0.374877	2871		urogenital	3064	A	A	25
UMB12474	GCA_032841015.1	urogenital	periurethral swab	symptomatic	2874365	54	0.374952	2864		urogenital	2780	A	A	25
UMB2074	GCA_030226825.1	urogenital	vaginal swab	asymptomatic	3136243	30	0.370831	3064		urogenital	2889	B	A	77
UMB2312	GCA_032840995.1	urogenital	vaginal swab	asymptomatic	2857191	24	0.374614	2780		urogenital	2872	A	B	16
UMB6007	GCA_032840895.1	urogenital	vaginal swab	asymptomatic	2923443	31	0.373055	2889		urogenital	2872	B	B	179
UMB6324	GCA_032840795.1	urogenital	vaginal swab	asymptomatic	2895278	32	0.373467	2872		urogenital	2852	B	A	64
UMB6396	GCA_032840855.1	urogenital	vaginal swab	asymptomatic	2911466	43	0.374316	2872		urogenital	2935	A	A	30
UMB6804	GCA_032840675.1	urogenital	voided urine	asymptomatic	2917442	42	0.37481	2852		urogenital	2914	B	B	40
UMB7589	GCA_032840335.1	urogenital	voided urine	symptomatic	2987969	34	0.37463	2935		urogenital	2938	B	A	777
UMB7799	GCA_032840195.1	urogenital	voided urine	symptomatic	2926623	37	0.374668	2914		urogenital	2790	A	A	23
UMB7969	GCA_032840815.1	urogenital	voided urine	symptomatic	2900347	28	0.372806	2790		urogenital	2837	A	B	16
UMB8024	GCA_032840215.1	urogenital	voided urine	symptomatic	2912214	23	0.373555	2837		urogenital	2942	A	B	untyped
UMB8151	GCA_032840315.1	urogenital	voided urine	symptomatic	2987459	27	0.372468	2942		urogenital	2975	B	B	179
UMB8244	GCA_032840175.1	urogenital	voided urine	symptomatic	3027435	43	0.372795	2975		urogenital	2674	B	B	40
UMB8701	GCA_032840655.1	urogenital	voided urine	symptomatic	2935051	23	0.37332	2896		urogenital	2896	B	A	19
UMB8730	GCA_032840955.1	urogenital	voided urine	symptomatic	2844374	36	0.375072	2818		urogenital	2818	B	B	117
UMB8959	GCA_032840635.1	urogenital	urethral swa	asymptomatic	2949914	36	0.37301	2881		urogenital	2881	B	B	179
UMB9090	GCA_032840475.1	urogenital	voided urine	symptomatic	2979034	38	0.372415	2943		urogenital	2943	B	B	179
UMB9232	GCA_032840495.1	urogenital	voided urine	symptomatic	3031172	34	0.372294	3013		urogenital	3013	B	B	179
UMB9384	GCA_032840455.1	urogenital	urethral swa	asymptomatic	2999278	36	0.37419	2954		urogenital	2954	B	B	40
UMB9389	GCA_032840575.1	urogenital	voided urine	symptomatic	3032648	102	0.372306	3029		urogenital	3029	B	A	64
UMB9854	GCA_032840415.1	urogenital	voided urine	symptomatic	3046766	34	0.370919	3002		urogenital	3002	A	B	16
