# Supplementary material for: Comparative genomic analysis of clinical Enterococcus faecalis distinguishes strains isolated from the bladder
Source: BMC Genomics. 2023 Dec 7;24:752. doi: 10.1186/s12864-023-09818-z (PMC10701997; doi:10.1186/s12864-023-09818-z)
Supplement: Supplementary file 2 — Additional file 2: Supplemental Table 2. All significantly enriched genes detected by databases [file 12864_2023_9818_MOESM2_ESM.xlsx]

## Sheet: Sheet1
	Supplemental Table 2. All significantly enriched genes detected by databases
comparator	all_sites	label	database	category	gene	log2_FC	p-value	enriched_site
Blood	blood	fss3	ABRicate	adherence	fss3	0.92198	0.0141067	blood
Blood	blood		ABRicate	antibiotic resistance	ANT(6)-Ia	-13.7617	0.088427	bladder
Blood	blood		ABRicate	antibiotic resistance	tetS	-13.4398	0.131332	bladder
Blood	blood		ABRicate	antibiotic resistance	vanYB	13.3619	0.0473623	blood
Blood	blood		ABRicate	antibiotic resistance	vanB	13.3619	0.0473623	blood
Blood	blood		ABRicate	antibiotic resistance	vanHB	13.3619	0.0473623	blood
Blood	blood		ABRicate	antibiotic resistance	vanRB	13.3619	0.0473623	blood
Blood	blood		ABRicate	antibiotic resistance	vanSB	13.3619	0.0473623	blood
Blood	blood		ABRicate	antibiotic resistance	vanWB	13.3619	0.0473623	blood
Blood	blood		ABRicate	antibiotic resistance	vanXB	13.3619	0.0473623	blood
Blood	blood		ABRicate	antibiotic resistance	PC1_beta-lactamase_(blaZ)	13.3619	0.0473623	blood
Blood	blood		ABRicate	antibiotic resistance	vanVB	13.3619	0.0473623	blood
Blood	blood		ABRicate	antibiotic resistance	rep13_3_rep(pWBG1773)	13.3619	0.0473623	blood
Blood	blood		ABRicate	antibiotic resistance	rep7b_1_repJ(pC223)	13.3619	0.0473623	blood
Blood	blood		ABRicate	antibiotic resistance	vanA	14.3618	0.00425097	blood
Blood	blood		ABRicate	antibiotic resistance	vanHA	14.3618	0.00425097	blood
Blood	blood		ABRicate	antibiotic resistance	vanRA	14.3618	0.00425097	blood
Blood	blood		ABRicate	antibiotic resistance	vanSA	14.3618	0.00425097	blood
Blood	blood		ABRicate	antibiotic resistance	vanXA	14.3618	0.00425097	blood
Blood	blood		ABRicate	antibiotic resistance	vanYA	14.3618	0.00425097	blood
Blood	blood		ABRicate	antibiotic resistance	vanZA	14.3618	0.00425097	blood
Blood	blood	B_46	COG	Cell cycle control and mitosis, Carbohydrate metabolism and transport	Chromosome segregation ATPase Smc (Smc) (PDB:5XG3)!!!Alpha-glucosidase/xylosidase, GH31 family (YicI) (PDB:1WE5) (PUBMED:15294295)	1.337	0.00560948	blood
Blood	blood		COG	Amino acid metabolism and transport, Coenzyme metabolism	3'-phosphoadenosine 5'-phosphosulfate sulfotransferase (PAPS reductase)/FAD synthetase or related enzyme (CysD) (PDB:1ZUN)	13.3619	0.131658	blood
Blood	blood	cylA	ABRicate	exotoxin	cylAI	-1.6629	0.0130191	bladder
Blood	blood	cylI	ABRicate	exotoxin	cylAI	-1.6629	0.0130191	bladder
Blood	blood	cylB	ABRicate	exotoxin	cylBLR1R2	-1.49298	0.0335775	bladder
Blood	blood	cylL	ABRicate	exotoxin	cylBLR1R2	-1.49298	0.0335775	bladder
Blood	blood	cylR1	ABRicate	exotoxin	cylBLR1R2	-1.49298	0.0335775	bladder
Blood	blood	cylR2	ABRicate	exotoxin	cylBLR1R2	-1.49298	0.0335775	bladder
Blood	blood	cylM	ABRicate	exotoxin	cylMS	-1.58044	0.0212047	bladder
Blood	blood	cylS	ABRicate	exotoxin	cylMS	-1.58044	0.0212047	bladder
Blood	blood	B_4	COG	Carbohydrate metabolism and transport	5-deoxy-D-glucuronate isomerase (IolB) (PDB:2QJV)	-1.3999	0.000123935	bladder
Blood	blood	B_5	COG	Carbohydrate metabolism and transport	ABC-type sugar transport system, periplasmic component, contains N-terminal xre family HTH domain (RbsB) (PDB:1BA2)	-1.3999	0.000123935	bladder
Blood	blood	B_6	COG	Carbohydrate metabolism and transport	TPP-dependent trihydroxycyclohexane-1,2-dione (THcHDO) dehydratase, myo-inositol metabolism (IolD)	-1.3999	0.000123935	bladder
Blood	blood	B_21	COG	Carbohydrate metabolism and transport	Sugar phosphate isomerase/epimerase (YcjR) (PDB:3KTC) (PUBMED:30742415)	-0.547481	0.000354021	bladder
Blood	blood	B_102	COG	Carbohydrate metabolism and transport	D-arabinose 1-dehydrogenase, Zn-dependent alcohol dehydrogenase family (AdhP) (PDB:5O8Q)	1.07397	0.0404413	blood
Blood	blood		COG	Carbohydrate metabolism and transport	5-carboxyvanillate decarboxylase LigW (lignin degradation), amidohydro domain (LigW) (PDB:2DVT) (PUBMED:26714575)	-14.2471	0.131658	bladder
Blood	blood		COG	Carbohydrate metabolism and transport	Beta- N-acetylglucosaminidase (LytD) (PDB:6FXO)	-13.4398	0.255087	bladder
Blood	blood	B_79	COG	Coenzyme metabolism	Molybdopterin or thiamine biosynthesis adenylyltransferase (ThiF) (PDB:1ZUD) (PUBMED:32239579)	-1.14836	0.0237234	bladder
Blood	blood	B_47	COG	Coenzyme metabolism	Protoheme ferro-lyase (ferrochelatase) (HemH) (PDB:1AK1)	-0.71026	0.00672028	bladder
Blood	blood	B_59	COG	Coenzyme metabolism	Panthothenate synthetase (PanC) (PDB:1DIN) (PUBMED:17968677)	1.03745	0.0129536	blood
Blood	blood	B_62	COG	Coenzyme metabolism	Ketopantoate hydroxymethyltransferase (PanB) (PDB:3VAV)	1.03745	0.0129536	blood
Blood	blood	B_63	COG	Coenzyme metabolism	Aspartate 1-decarboxylase (PanD) (PDB:1AW8)	1.03745	0.0129536	blood
Blood	blood	midasin	COG	Translation	Midasin, AAA ATPase with vWA domain, involved in ribosome maturation (MDN1) (PDB:6HYP)	-2.16536	0.00649979	bladder
Blood	blood	B_69	COG	Defense mechanisms, Translation	mRNA-degrading endonuclease YafQ (mRNA interferase), toxin component of the YafQ-DinJ toxin-antitoxin module (YafQ) (PDB:4MMG)	-0.832875	0.0158872	bladder
Blood	blood	B_81	COG	Transcription	DNA-binding transcriptional regulator, Lrp family (Lrp) (PDB:1I1G)	1.92187	0.0266983	blood
Blood	blood	B_106	KEGG		ATP-binding cassette, subfamily C, bacteriocin exporter	-2.39971	0.0471491	bladder
Blood	blood	B_107	KEGG		membrane fusion protein, peptide pheromone/bacteriocin exporter	-2.39971	0.0471491	bladder
Blood	blood	B_74	KEGG		CylL-L protein	-1.58044	0.0212047	bladder
Blood	blood	B_75	KEGG		CylM protein	-1.58044	0.0212047	bladder
Blood	blood	B_43	KEGG		adenine-specific DNA-methyltransferase [EC:2.1.1.72]	-1.53739	0.00466128	bladder
Blood	blood	B_8	KEGG		Malonate semialdehyde pathway, propanoyl-CoA => acetyl-CoA	-1.3999	0.000123935	bladder
Blood	blood	B_9	KEGG		5-dehydro-2-deoxygluconokinase [EC:2.7.1.92]	-1.3999	0.000123935	bladder
Blood	blood	B_10	KEGG		myo-inositol 2-dehydrogenase / D-chiro-inositol 1-dehydrogenase [EC:1.1.1.18 1.1.1.369]	-1.3999	0.000123935	bladder
Blood	blood	B_11	KEGG		solute:Na+ symporter, SSS family	-1.3999	0.000123935	bladder
Blood	blood	B_12	KEGG		5-deoxy-glucuronate isomerase [EC:5.3.1.30]	-1.3999	0.000123935	bladder
Blood	blood	B_13	KEGG		malonate-semialdehyde dehydrogenase (acetylating) / methylmalonate-semialdehyde dehydrogenase [EC:1.2.1.18 1.2.1.27]	-1.3999	0.000123935	bladder
Blood	blood	B_14	KEGG		inosose dehydratase [EC:4.2.1.44]	-1.3999	0.000123935	bladder
Blood	blood	B_15	KEGG		3D-(3,5/4)-trihydroxycyclohexane-1,2-dione acylhydrolase (decyclizing) [EC:3.7.1.22]	-1.3999	0.000123935	bladder
Blood	blood	B_41	KEGG		DNA-damage-inducible protein J	-0.935967	0.00385453	bladder
Blood	blood	B_70	KEGG		mRNA interferase YafQ [EC:3.1.-.-]	-0.832875	0.0158872	bladder
Blood	blood	B_49	KEGG		protoporphyrin/coproporphyrin ferrochelatase [EC:4.99.1.1 4.99.1.9]	-0.71026	0.00672028	bladder
Blood	blood	B_37	KEGG		glycerol-3-phosphate cytidylyltransferase [EC:2.7.7.39]	-0.580495	0.00285992	bladder
Blood	blood	B_99	KEGG		N-acetylgalactosamine PTS system EIIB component [EC:2.7.1.-]	-0.525454	0.0394533	bladder
Blood	blood	B_100	KEGG		N-acetylgalactosamine PTS system EIIA component [EC:2.7.1.-]	-0.525454	0.0394533	bladder
Blood	blood	B_35	KEGG		LemA protein	0.646355	0.00272236	blood
Blood	blood	B_76	KEGG		DeoR family transcriptional regulator, lactose phosphotransferase system repressor	0.67406	0.0212047	blood
Blood	blood	B_96	KEGG		RNA-directed DNA polymerase [EC:2.7.7.49]	0.72934	0.038371	blood
Blood	blood	B_42	KEGG		galactose-6-phosphate isomerase [EC:5.3.1.26]	0.921982	0.00446852	blood
Blood	blood	B_64	KEGG		Pantothenate biosynthesis, valine/L-aspartate => pantothenate!!!Pantothenate biosynthesis, 2-oxoisovalerate/spermine => pantothenate	1.03745	0.0129536	blood
Blood	blood	B_65	KEGG		Pantothenate biosynthesis, valine/L-aspartate => pantothenate	1.03745	0.0129536	blood
Blood	blood	B_66	KEGG		3-methyl-2-oxobutanoate hydroxymethyltransferase [EC:2.1.2.11]	1.03745	0.0129536	blood
Blood	blood	B_67	KEGG		aspartate 1-decarboxylase [EC:4.1.1.11]	1.03745	0.0129536	blood
Blood	blood	B_103	KEGG		alcohol dehydrogenase, propanol-preferring [EC:1.1.1.1]	1.07397	0.0404413	blood
Blood	blood	B_72	KEGG		pyridinium-3,5-bisthiocarboxylic acid mononucleotide nickel chelatase [EC:4.99.1.12]	1.6	0.0191731	blood
Blood	blood	B_28	KEGG		cell filamentation protein	2.92177	0.000832218	blood
Blood	blood	B_29	KEGG		positive control factor	2.92177	0.000832218	blood
Blood	blood	B_31	KEGG		Multidrug resistance, efflux pump AbcA	2.09182	0.00261593	blood
Blood	blood	B_32	KEGG		ATP-binding cassette, subfamily B, bacterial AbcA/BmrA [EC:7.6.2.2]	2.09182	0.00261593	blood
Blood	blood	B_33	KEGG		bifunctional aminoglycoside 6'-N-acetyltransferase / aminoglycoside 2''-phosphotransferase [EC:2.3.1.82 2.7.1.190]	2.09182	0.00261593	blood
Blood	blood	B_48	KEGG		Heme biosynthesis, animals and fungi, glycine => heme!!!Heme biosynthesis, plants and bacteria, glutamate => heme!!!Heme biosynthesis, bacteria, glutamyl-tRNA => coproporphyrin III => heme	-0.71026	0.00672028	bladder
Blood	blood	B_45	KEGG		HTH-type transcriptional regulator / antitoxin HigA	-0.814955	0.00522994	bladder
Blood	blood	B_83	KEGG		mRNA interferase RelE/StbE	1.92187	0.0266983	blood
Blood	blood	B_2	COG	Transcription, Post-translational modification, protein turnover, chaperone functions	Transcriptional regulator, contains XRE-family HTH domain (HipB) (PDB:1ADR)!!!Zn-dependent peptidase ImmA, M78 family (ImmA) (PDB:3DTE)	-0.995525	5.83e-05	bladder
Blood	blood	B_78	COG	Replication and repair	DNA modification methylase (YhdJ) (PDB:1BOO)	-1.01658	0.0224756	bladder
Blood	blood	B_98	COG	Replication and repair	Replicative superfamily II helicase (BRR2) (PDB:2VA8)	1.33698	0.0394533	blood
Blood	blood		COG	Replication and repair	DNA primase (bacterial type) (DnaG) (PDB:3B39) (PUBMED:28128549)!!!RecA-family ATPase (RepA)	-15.1402	0.0314546	bladder
Blood	blood		COG	Replication and repair	NAD-dependent DNA ligase (Lig) (PDB:5TT5)!!!DNA polymerase III, epsilon subunit or related 3'-5' exonuclease (DnaQ) (PDB:1J53)	-11.4402	0.593244	bladder
Blood	blood		COG	Replication and repair, Transcription	DNA-cytosine methylase (Dcm) (PDB:3LX6)!!!DNA-binding transcriptional regulator, XRE family (YozG) (PDB:3TYR)	-13.4398	0.255087	bladder
Blood	blood		COG	Defense mechanisms, Replication and repair, Cell cycle control and mitosis	DNA mismatch repair ATPase MutS (MutS) (PDB:1E3M)!!!Type I restriction-modification system, DNA methylase subunit (HsdM) (PDB:2AR0) (PUBMED:26872910)!!!Cell division protein DamX, binds to the septal ring, contains C-terminal SPOR domain (DamX)!!!Adenine-specific DNA methylase, N12 class	13.3619	0.131658	blood
Blood	blood	B_52	COG	Mobilome: prophages, transposons, Replication and repair	Integrase/recombinase, includes phage integrase (FimB)	3.24346	0.00775401	blood
Blood	blood	B_84	COG	Cell wall/membrane/envelope biosynthesis	Murein DD-endopeptidase MepM and murein hydrolase activator NlpD, contains LysM domain (NlpD) (PDB:2GU1)	-1.88526	0.027649	bladder
Blood	blood	B_36	COG	Cell wall/membrane/envelope biosynthesis	Glycerol-3-phosphate cytidylyltransferase, cytidylyltransferase family (TagD) (PDB:2B7L)	-0.580495	0.00285992	bladder
Blood	blood	B_34	COG	Cell wall/membrane/envelope biosynthesis	Magnetosome formation protein MamQ, lipoprotein antigen LemA family (LemA) (PDB:2ETD) (PUBMED:14638756;20212111;26884433)	0.646355	0.00272236	blood
Blood	blood	B_77	COG	Cell wall/membrane/envelope biosynthesis	Surface antigen (PDB:1QWY)	1.24389	0.0222841	blood
Blood	blood		COG	Cell wall/membrane/envelope biosynthesis	Murein DD-endopeptidase MepM and murein hydrolase activator NlpD, contains LysM domain (NlpD) (PDB:2GU1)!!!Cell wall-associated hydrolase, NlpC_P60 family (NlpC) (PDB:2EVR)!!!Type IV pilus assembly protein FimV (FimV)	13.3619	0.131658	blood
Blood	blood	B_23	COG	Cell wall/membrane/envelope biosynthesis, Cell cycle control and mitosis	Lipoprotein-anchoring transpeptidase ErfK/SrfK (ErfK) (PDB:4LZH)!!!Spore cortex hydrolase SleL/YaaH, N-acetylglucosaminidase of GH18 family (SleL) (PDB:4S3J)	2.92177	0.000832218	blood
Blood	blood	B_54	COG	Cell wall/membrane/envelope biosynthesis, Lipid metabolism	CDP-glycerol glycerophosphotransferase, TagB/SpsB family (TagB)	-0.618562	0.00813406	bladder
Blood	blood	B_25	COG	Mobilome: prophages, transposons, Cell wall/membrane/envelope biosynthesis, Replication and repair	DNA repair exonuclease SbcCD ATPase subunit (SbcC) (PDB:3QKR)!!!Murein DD-endopeptidase MepM and murein hydrolase activator NlpD, contains LysM domain (NlpD) (PDB:2GU1)!!!SLT domain protein (SLT) (PUBMED:15608122)	2.92177	0.000832218	blood
Blood	blood	B_87	COG	Post-translational modification, protein turnover, chaperone functions, Signal transduction	Formylglycine-generating enzyme, required for sulfatase activity, contains SUMF1/FGE domain (YfmG) (PDB:2AFT)!!!Predicted NTPase, NACHT family domain (NACHT)	-2.53721	0.0308032	bladder
Blood	blood	B_73	COG	Cell wall/membrane/envelope biosynthesis, Inorganic ion transport and metabolism	Cytoplasmic potassium-binding protein Kbp/XkdP/YgaU, contains LysM domain (XkdP) (PDB:5FIM) (PUBMED:27112601)!!!Lyzozyme M1 (1,4-beta-N-acetylmuramidase), GH25 family (Acm) (PDB:1H09)	-2.66273	0.0198055	bladder
Blood	blood		ABRicate	plasmid	rep1_6_repE(pTEF1)	14.3618	0.00425097	blood
Blood	blood		COG	General function prediction only, Secondary structure	YciI superfamily enzyme, includes 5-CHQ dehydrochlorinase, contains active-site pHis (YciI) (PDB:1MWQ) (PUBMED:15779043;23955343)	13.3619	0.131658	blood
Blood	blood	B_57	COG	General function prediction only	TPR repeat (TPR) (PDB:1KLX)	-2.0779	0.010797	bladder
Blood	blood	B_3	COG	General function prediction only	Uncharacterized membrane permease YidK, sodium:solute symporter family (YidK) (PDB:2XQ2)	-1.3999	0.000123935	bladder
Blood	blood	B_60	COG	General function prediction only	Predicted oxidoreductase, contains short-chain dehydrogenase (SDR) and DUF2520 domains	1.03745	0.0129536	blood
Blood	blood		COG	General function prediction only	Predicted RNA binding protein YcfA, dsRBD-like fold, HicA-like mRNA interferase family (YcfA) (PDB:1WHZ) (PUBMED:16895922)	-15.0247	0.0372407	bladder
Blood	blood		COG	General function prediction only	Predicted aminoacyl-tRNA deacylase, YbaK-like aminoacyl-tRNA editing domain (ProX) (PDB:5VXB)	-14.0248	0.159154	bladder
Blood	blood		COG	General function prediction only	Radical SAM superfamily enzyme YgiQ, UPF0313 family (YgiQ) (PDB:6FD2)	13.3619	0.131658	blood
Blood	blood	B_38	COG	Function unknown	Pheromone shutdown protein TraB, contains GTxH motif (function unknown)	-1.19345	0.00366367	bladder
Blood	blood	B_24	COG	Function unknown	Uncharacterized conserved protein, DUF2184 domain	2.92177	0.000832218	blood
Blood	blood	B_26	COG	Function unknown	Uncharacterized conserved protein, DUF2213 domain (PUBMED:21183074)	2.92177	0.000832218	blood
Blood	blood	B_27	COG	Function unknown	Uncharacterized conserved protein, DUF1073 domain	2.92177	0.000832218	blood
Blood	blood	B_58	COG	Signal transduction mechanisms	Adenylate cyclase, class 3 (AcyC) (PDB:1AB8)	-2.77821	0.0125125	bladder
Blood	blood	B_61	COG	Signal transduction mechanisms	Signal transduction histidine kinase (BaeS) (PDB:1JOY)!!!HAMP domain (HAMP)	1.03745	0.0129536	blood
Blood	blood		COG	Signal transduction mechanisms, Replication recombination and repair	Serine/threonine protein kinase (SPS1) (PDB:6G4J)!!!Superfamily I DNA and/or RNA helicase (DNA2) (PDB:2GJK)	-14.2471	0.131658	bladder
Blood	blood	B_104	COG	Defense mechanisms	Multidrug resistance efflux pump EmrA (EmrA) (PDB:4TKO)	-2.39971	0.0471491	bladder
Blood	blood	B_7	COG	Defense mechanisms	ABC-type bacteriocin/lantibiotic exporters, contain an N-terminal double-glycine peptidase domain (SunT) (PDB:3K8U)	-1.3999	0.000123935	bladder
Blood	blood	B_89	COG	Defense mechanisms	CRISPR-Cas system-associated integrase Cas1 (Cas1) (PDB:2YZS)	-0.95245	0.0372274	bladder
Blood	blood	B_90	COG	Defense mechanisms	CRISPR/Cas system-associated endoribonuclease Cas2 (Cas2) (PDB:2I0X)	-0.95245	0.0372274	bladder
Blood	blood	B_91	COG	Defense mechanisms	CRISPR-Cas system type-II protein Cas9 (Cas9) (PDB:4OGC)	-0.95245	0.0372274	bladder
Blood	blood	B_92	COG	Defense mechanisms	CRISP-associated protein Cas1	-0.95245	0.0372274	bladder
Blood	blood	B_93	COG	Defense mechanisms	CRISPR-associated endonuclease Csn1 [EC:3.1.-.-]	-0.95245	0.0372274	bladder
Blood	blood	B_39	COG	Defense mechanisms	Antitoxin component of the RelBE or YafQ-DinJ toxin-antitoxin module (RelB) (PDB:4ML0)	-0.935967	0.00385453	bladder
Blood	blood		COG	Defense mechanisms	Antitoxin component HicB of the HicAB toxin-antitoxin system (HicB) (PDB:4P78) (PUBMED:19060138)	-15.0247	0.0372407	bladder
Blood	blood		COG	Defense mechanisms, Signal transduction	Beta-lactamase class D (YbxI) (PDB:5CTN)!!!Signal transducer regulating beta-lactamase production, contains metallopeptidase domain (MecR1)	13.3619	0.131658	blood
Blood	blood	B_20	COG	Mobilome: prophages, transposons	Prophage maintenance system killer protein (Doc)	-0.547481	0.000354021	bladder
Blood	blood	B_95	COG	Mobilome: prophages, transposons	Retron-type reverse transcriptase (YkfC)	0.72934	0.038371	blood
Blood	blood	B_44	COG	Mobilome: prophages, transposons	phage terminase small subunit	1.02151	0.00466128	blood
Blood	blood	phage_terminase	COG	Mobilome: prophages, transposons	Phage terminase, small subunit (XtmA) (PDB:4ZC3)	1.02151	0.00466128	blood
Blood	blood	B_101	COG	Mobilome: prophages, transposons	anti-repressor protein	1.33698	0.0394533	blood
Blood	blood	B_97	COG	Mobilome: prophages, transposons	Phage anti-repressor protein Ant (PUBMED:27099293)!!!Phage antirepressor protein YoqD, KilAC domain (KilAC)	1.33698	0.0394533	blood
Blood	blood	B_17	COG	Mobilome: prophages, transposons	Uncharacterized phage protein gp47/JayE (JayE)	3.09169	0.000227493	blood
Blood	blood	B_18	COG	Mobilome: prophages, transposons	Phage-related tail fiber protein (PDB:6CL6)	3.09169	0.000227493	blood
Blood	blood		COG	Mobilome: prophages, transposons	Phage-related minor tail protein (YqbO)!!!Phage-related protein	-14.2471	0.131658	bladder
Blood	blood	B_68	COG	Mobilome: prophages, transposons, Function unknown	Phage terminase large subunit!!!Uncharacterized conserved protein (PUBMED:23071111)	1.5069	0.0150544	blood
Blood	blood	repUS11__CDS16(pTEF3)	ABRicate	plasmid	repUS11__CDS16(pTEF3)	1.92187	0.0266983	blood
Blood	blood, fecal		ABRicate	antibiotic resistance	dfrG	-13.7617	0.088427	bladder
Blood	blood, fecal		COG	Energy production and conversion, Inorganid ion transport and metabolism	ABC-type Na+ transport system, ATPase component NatA (NatA)	12.362	0.28694	blood
Blood	blood, fecal		COG	Energy production and conversion, Inorganid ion transport and metabolism	Dihydrolipoamide dehydrogenase (E3) component of pyruvate/2-oxoglutarate dehydrogenase complex or glutathione oxidoreductase (Lpd) (PDB:6QKG)!!!Copper chaperone CopZ (CopZ) (PDB:1AFI)	13.3619	0.131658	blood
Blood	blood, fecal		COG	Cell cycle control and mitosis, Signal transduction, Cell wall/membrane/envelope biogenesis	AAA+-type ATPase, SpoVK/Ycf46/Vps4 family (SpoVK) (PDB:3SYL)	13.9468	0.0729652	blood
Blood	blood, fecal	B_71	COG	Coenzyme metabolism	CTP-dependent cyclometallase, nickel-pincer nucleotide (NPN) cofactor biosynthesis (LarC) (PDB:3C19) (PUBMED:29887527)	1.6	0.0191731	blood
Blood	blood, fecal	B_88	COG	Translation	Archaeal ribosome-binding protein aMBF1, putative translation factor, contains Zn-ribbon and HTH domains (aMBF1) (PDB:2MEZ) (PUBMED:24825021)	-1.49298	0.0335775	bladder
Blood	blood, fecal		COG	Translation	N6-adenosine-specific RNA methylase IME4 (IME4) (PDB:5IL0)	13.3619	0.131658	blood
Blood	blood, fecal	B_30	COG	Translation, Post-translational modification, protein turnover, chaperone functions, General functional prediction only	Protein N-acetyltransferase, RimJ/RimL family (RimL) (PDB:1S7F)!!!Predicted kinase, aminoglycoside phosphotransferase (APT) family (YcbJ)	2.09182	0.00261593	blood
Blood	blood, fecal	B_16	COG	Transcription	Fic family protein (PDB:3CUC)	2.38132	0.000211822	blood
Blood	blood, fecal		COG	Replication and repair	DNA polymerase B elongation subunit (PolB) (PDB:6P1H)	-13.7617	0.194268	bladder
Blood	blood, fecal		COG	Replication and repair	Superfamily I DNA and/or RNA helicase (DNA2) (PDB:2GJK)	-13.4398	0.255087	bladder
Blood	blood, fecal		COG	Replication and repair	Antirestriction protein ArdC (ArdC) (PUBMED:10686096)	12.362	0.28694	blood
Blood	blood, fecal		COG	Replication and repair, General function prediction only	Superfamily II DNA helicase RecQ (RecQ) (PDB:1OYW)!!!DNA utilization protein ComFC/GntX, contains phosphoribosyltransferase domain (ComFC) (PUBMED:28618091)	14.6837	0.016413	blood
Blood	blood, fecal		COG	Cell wall/membrane/envelope biosynthesis	D-alanyl-D-alanine dipeptidase (DdpX) (PDB:1R44) (PUBMED:23258706)	14.9467	0.00825142	blood
Blood	blood, fecal	AAC(6')-Ie-APH(2'')-Ia	ABRicate	plasmid	AAC(6')-Ie-APH(2'')-Ia	2.09182	0.00261593	blood
Blood	blood, fecal	B_19	COG	General function prediction only	Predicted nucleotidyltransferase, MJ0604 family (MJ0604) (PDB:5YEP)	1.50693	0.000290058	blood
Blood	blood, fecal	B_51	COG	Function unknown	Uncharacterized conserved protein (PDB:3DNX)	3.24346	0.00775401	blood
Blood	blood, fecal		COG	Function unknown	Uncharacterized conserved protein, contains Extensin-like_C domain	-13.4398	0.255087	bladder
Blood	blood, fecal		COG	Function unknown	Uncharacterized conserved protein, contains DUF2130 domain	13.3619	0.131658	blood
Blood	blood, fecal	B_22	COG	Signal transduction mechanisms	Fido, protein-threonine AMPylation domain (FIDO) (PDB:2F6S) (PUBMED:19503829)	2.92177	0.000832218	blood
Blood	blood, fecal		COG	Signal transduction mechanisms, Inorganic ion transport and metabolism	Stress response protein SCP2 (TerZ) (PDB:2QNG)!!!Tellurite resistance protein TerB (TerB) (PDB:2JXU) (PUBMED:23044854;26778143)	-13.4398	0.255087	bladder
Blood	blood, fecal	B_94	COG	Defense mechanisms	HEPN domain protein, predicted toxin of MNT-HEPN system (HEPN) (PUBMED:26112399)	-1.07797	0.038371	bladder
Blood	blood, fecal	B_82	COG	Defense mechanisms	mRNA-degrading endonuclease RelE, toxin component of the RelBE toxin-antitoxin system (RelE) (PDB:1WMI)	1.92187	0.0266983	blood
Blood	blood, fecal		COG	Defense mechanisms	Vancomycin resistance protein YoaR (function unknown), contains peptidoglycan-binding and VanW domains (YoaR)	13.3619	0.131658	blood
Blood	blood, fecal		COG	Defense mechanisms	Toxin component of the Txe-Axe toxin-antitoxin module, Txe/YoeB family (PDB:2A6Q)	14.3618	0.0372407	blood
Blood	blood, fecal		COG	Defense mechanisms	Antitoxin component YafN of the YafNO toxin-antitoxin module, PHD/YefM family (StbD) (PDB:2A6Q)	14.3618	0.0372407	blood
Blood	blood, fecal	B_55	COG	Mobilome: prophages, transposons	Transposase, IS1182 family	1.9219	0.00813406	blood
Blood	blood, fecal, urogenital		COG	Coenzyme metabolism	Phosphopantetheinyl transferase (Sfp) (PDB:1QR0)	12.362	0.28694	blood
Blood	blood, fecal, urogenital		COG	Coenzyme metabolism, General functional prediction only	Pyridoxal reductase PdxI or related oxidoreductase, aldo/keto reductase family (PdxI) (PDB:1LQA) (PUBMED:32253339)	12.362	0.28694	blood
Blood	blood, fecal, urogenital		COG	Translation	7-cyano-7-deazaguanine synthase (queuosine biosynthesis) (QueC) (PDB:2PG3) (PUBMED:14660578;17384645)	14.6837	0.016413	blood
Blood	blood, fecal, urogenital	B_40	COG	Transcription	DNA-binding transcriptional regulator, XRE family (YozG) (PDB:3TYR)	-0.935967	0.00385453	bladder
Blood	blood, fecal, urogenital	B_53	KEGG		HTH-type transcriptional regulator, competence development regulator	3.24346	0.00775401	blood
Blood	blood, fecal, urogenital	B_56	COG	Transcription, Replication and repair	Superfamily II DNA or RNA helicase (SSL2) (PDB:6JDE)	1.9219	0.00813406	blood
Blood	blood, fecal, urogenital	B_50	COG	Replication and repair	Holliday junction resolvase Hjc, archaeal type (PDB:1GEF)	-2.88512	0.00775401	bladder
Blood	blood, fecal, urogenital		COG	Replication and repair	DNA-adenine methylase (Dam) (PDB:4GOL)	13.3619	0.131658	blood
Blood	blood, fecal, urogenital		COG	General function prediction only	Predicted protein tyrosine phosphatase	13.3619	0.131658	blood
Blood	blood, fecal, urogenital		COG	General function prediction only	Predicted P-loop ATPase, KAP-like	14.6837	0.016413	blood
Blood	blood, fecal, urogenital		COG	General function prediction only, Transcription	Cupin domain protein related to quercetin dioxygenase (QdoI) (PDB:2H0V)!!!AraC-type DNA-binding domain and AraC-containing proteins (AraC) (PDB:1BL0)	14.6837	0.016413	blood
Blood	blood, fecal, urogenital		COG	Function unknown	Uncharacterized conserved protein YycO, NlpC/P60 family (YycO)	13.3619	0.131658	blood
Blood	blood, fecal, urogenital	B_105	COG	Mobilome: prophages, transposons	Phage head-tail adaptor (PDB:2Y3D)	-2.39971	0.0471491	bladder
Blood	blood, fecal, urogenital	B_85	COG	Mobilome: prophages, transposons	DNA primase, phage- or plasmid-associated	-1.88526	0.027649	bladder
Blood	blood, fecal, urogenital	phage_repressor_proteinC	COG	Mobilome: prophages, transposons	Phage repressor protein C, contains Cro/C1-type HTH and peptisase s24 domains	2.3369	0.00290669	blood
Blood	blood, fecal, urogenital		COG	Mobilome: prophages, transposons	Prophage pi2 protein 07	13.3619	0.131658	blood
Blood	blood, urogenital		COG	Cell cycle control and mitosis	Fe-S cluster carrier ATPase, Mrp/ApbC/NBP35 family (Mrp) (PDB:2PH1) (PUBMED:18616280;19114487;31709520)	-11.4402	0.593244	bladder
Blood	blood, urogenital	B_1	COG	Transcription	putative transcription factor	3.50672	3.11e-06	blood
Blood	blood, urogenital	B_86	KEGG		putative DNA primase/helicase	-1.88526	0.027649	bladder
Blood	blood, urogenital	B_80	COG	Replication and repair	site-specific DNA-methyltransferase (adenine-specific) [EC:2.1.1.72]	2.92155	0.0249755	blood
Fecal	blood, fecal		ABRicate	antibiotic resistance	dfrG	-13.7617	0.0474919	bladder
Fecal	fecal		ABRicate	antibiotic resistance	tet(L)	13.4943	0.0366832	fecal
Fecal	fecal, urogenital		COG	Energy production and conversion	FAD/FMN-containing lactate dehydrogenase/glycolate oxidase (GlcD) (PDB:1AHU)	13.4943	0.223768	bladder
Fecal	blood, fecal		COG	Energy production and conversion, Inorganic ion transport and metabolism	Dihydrolipoamide dehydrogenase (E3) component of pyruvate/2-oxoglutarate dehydrogenase complex or glutathione oxidoreductase (Lpd) (PDB:6QKG)!!!Copper chaperone CopZ (CopZ) (PDB:1AFI)	12.9094	0.318044	fecal
Fecal	blood, fecal		COG	Energy production and conversion, Inorganic ion transport and metabolism	ABC-type Na+ transport system, ATPase component NatA (NatA)	13.9093	0.176401	fecal
Fecal	fecal	F_03	COG	Cell cycle and mitosis	Uncharacterized conserved protein, UPF0210 family (PDB:2HA9)	-0.929048	0.00189645	fecal
Fecal	blood, fecal		COG	Cell cycle and mitosis, Signal transduction, Cell wall/membrane/envelope biogenesis	AAA+-type ATPase, SpoVK/Ycf46/Vps4 family (SpoVK) (PDB:3SYL)	11.9096	0.485327	fecal
Fecal	fecal		COG	Amino acid metabolism and transport	Predicted gamma-glutamylamine cyclotransferase YtfP, GGCT/AIG2-like family (YtfP) (PDB:1V30) (PUBMED:16754964;20110353)	-14.6097	0.123358	fecal
Fecal	fecal		COG	Amino acid metabolism and transport	Acetylornithine/succinyldiaminopimelate/putrescine aminotransferase (ArgD) (PDB:2E54)	-11.4402	0.634612	bladder
Fecal	fecal	F_26	COG	Amino acid metabolism and transport	NCAIR mutase (PurE)-related protein	1.4694	0.0531988	fecal
Fecal	fecal		COG	Amino acid metabolism and transport	5'-3' exoribonuclease TrpH/YciV (RNase AM), contains PHP domain (YciV) (PDB:3E0F) (PUBMED:25871919)	-14.2471	0.176401	fecal
Fecal	blood, fecal	F_20	COG	Coenzyme metabolism	CTP-dependent cyclometallase, nickel-pincer nucleotide (NPN) cofactor biosynthesis (LarC) (PDB:3C19) (PUBMED:29887527)	1.46942	0.0257862	fecal
Fecal	blood, fecal, urogenital		COG	Coenzyme metabolism	Phosphopantetheinyl transferase (Sfp) (PDB:1QR0)	13.9093	0.176401	fecal
Fecal	blood, fecal, urogenital		COG	Coenzyme metabolism, General functional prediction only	Pyridoxal reductase PdxI or related oxidoreductase, aldo/keto reductase family (PdxI) (PDB:1LQA) (PUBMED:32253339)	11.9096	0.485327	fecal
Fecal	blood, fecal	F_07	COG	Translation	Archaeal ribosome-binding protein aMBF1, putative translation factor, contains Zn-ribbon and HTH domains (aMBF1) (PDB:2MEZ) (PUBMED:24825021)	-1.94546	0.00554901	bladder
Fecal	blood, fecal		COG	Translation	N6-adenosine-specific RNA methylase IME4 (IME4) (PDB:5IL0)	11.9096	0.485327	fecal
Fecal	blood, fecal, urogenital		COG	Translation	7-cyano-7-deazaguanine synthase (queuosine biosynthesis) (QueC) (PDB:2PG3) (PUBMED:14660578;17384645)	11.9096	0.485327	bladder
Fecal	fecal	F_24	COG	Translation	Aminoglycoside phosphotransferase (Aph) (PDB:1J7I)	1.2064	0.052953	fecal
Fecal	blood, fecal	F_16	COG	Translation, Post-translation modification, protein turnover, chaperone functions, General functional prediction only	Protein N-acetyltransferase, RimJ/RimL family (RimL) (PDB:1S7F)!!!Predicted kinase, aminoglycoside phosphotransferase (APT) family (YcbJ)	1.63932	0.0248696	fecal
Fecal	blood, fecal	F_18	COG	Transcription	Fic family protein (PDB:3CUC)	1.63932	0.0248696	fecal
Fecal	blood, fecal, urogenital	F_06	COG	Transcription	DNA-binding transcriptional regulator, XRE family (YozG) (PDB:3TYR)	-0.80352	0.00473827	fecal
Fecal	blood, fecal, urogenital		KEGG		HTH-type transcriptional regulator, competence development regulator	-11.4402	0.39157	fecal
Fecal	blood, fecal, urogenital		KEGG		HTH-type transcriptional regulator, competence development regulator	-11.4402	0.39157	bladder
Fecal	fecal		KEGG		toxin YoeB [EC:3.1.-.-]	11.9096	0.235503	bladder
Fecal	fecal		KEGG		antitoxin YefM	11.9096	0.235503	fecal
Fecal	fecal		KEGG		vancomycin resistance protein VanW	11.9096	0.235503	fecal
Fecal	fecal		KEGG		D-specific alpha-keto acid dehydrogenase [EC:1.1.1.-]	12.9094	0.0907207	bladder
Fecal	fecal		KEGG		zinc D-Ala-D-Ala dipeptidase [EC:3.4.13.22]	12.9094	0.0907207	fecal
Fecal	fecal		KEGG		D-alanine---(R)-lactate ligase [EC:6.1.2.1]	12.9094	0.0907207	bladder
Fecal	fecal		KEGG		mercuric reductase [EC:1.16.1.1]	12.9094	0.0907207	bladder
Fecal	fecal		KEGG		MerR family transcriptional regulator, mercuric resistance operon regulatory protein	12.9094	0.0907207	bladder
Fecal	fecal, urogenital		KEGG		activator of the mannose operon, transcriptional antiterminator	11.9096	0.235503	fecal
Fecal	fecal, urogenital		KEGG		transaldolase [EC:2.2.1.2]	11.9096	0.235503	bladder
Fecal	fecal, urogenital		KEGG		1-deoxyxylulose-5-phosphate synthase [EC:1.1.-.-]	11.9096	0.235503	fecal
Fecal	fecal, urogenital		KEGG		small multidrug resistance pump	11.9096	0.235503	fecal
Fecal	fecal, urogenital		KEGG		DNA adenine methylase [EC:2.1.1.72]	11.9096	0.235503	fecal
Fecal	fecal, urogenital		KEGG		D-lactate dehydrogenase (quinone) [EC:1.1.5.12]	13.4943	0.0366832	fecal
Fecal	fecal, urogenital		KEGG		CRP/FNR family transcriptional regulator, anaerobic regulatory protein	13.4943	0.0366832	fecal
Fecal	fecal, urogenital		KEGG		regulatory protein RepA	13.9093	0.0149664	fecal
Fecal	fecal, urogenital		KEGG		HTH-type transcriptional regulator, cell division transcriptional repressor	14.4942	0.00242306	fecal
Fecal	blood, fecal, urogenital	F_19	COG	Transcription, Replication and repair	Superfamily II DNA or RNA helicase (SSL2) (PDB:6JDE)	1.63932	0.0248696	bladder
Fecal	blood, fecal		COG	Replication and repair	Superfamily I DNA and/or RNA helicase (DNA2) (PDB:2GJK)	-13.4398	0.316501	fecal
Fecal	blood, fecal		COG	Replication and repair	Antirestriction protein ArdC (ArdC) (PUBMED:10686096)	13.4943	0.223768	fecal
Fecal	blood, fecal, urogenital		COG	Replication and repair	Holliday junction resolvase Hjc, archaeal type (PDB:1GEF)	-15.2471	0.0920001	fecal
Fecal	blood, fecal, urogenital		COG	Replication and repair	DNA-adenine methylase (Dam) (PDB:4GOL)	11.9096	0.485327	fecal
Fecal	fecal	F_11	COG	Replication and repair	DNA-cytosine methylase (Dcm) (PDB:3LX6)	1.05442	0.0178152	fecal
Fecal	fecal		COG	Replication and repair	Adenine-specific DNA methylase, contains a Zn-ribbon domain	-14.6097	0.123358	fecal
Fecal	fecal, blood		COG	Replication and repair	DNA polymerase B elongation subunit (PolB) (PDB:6P1H)	-13.7617	0.265994	fecal
Fecal	fecal, urogenital		COG	Replication and repair	RecA-family ATPase (RepA)	13.9093	0.176401	fecal
Fecal	blood, fecal		COG	Cell wall/membrane/envelope biogenesis	D-alanyl-D-alanine dipeptidase (DdpX) (PDB:1R44) (PUBMED:23258706)	12.9094	0.318044	fecal
Fecal	fecal	F_27	COG	Cell wall/membrane/envelope biogenesis	Nickel-dependent lactate racemase (LarA) (PDB:2YJG) (PUBMED:24710389)	1.4694	0.0531988	fecal
Fecal	fecal, urogenital		COG	Cell wall/membrane/envelope biogenesis	N-acetyl-anhydromuramyl-L-alanine amidase AmpD (AmpD) (PDB:2Y28)	-14.6097	0.123358	fecal
Fecal	fecal	F_17	COG	Post-translational modification, protein turnover, chaperone functions	Serine protease, subtilase family (PDB:1T1E)	1.63932	0.0248696	fecal
Fecal	fecal, urogenital		COG	Post-translational modification, protein turnover, chaperone functions	ATP-dependent Lon protease, bacterial type (Lon) (PDB:6ON2)	13.4943	0.223768	bladder
Fecal	fecal	F_25	COG	Inorganic ion transport and metabolism	ABC-type Co2+ transport system, permease component (CbiM) (PDB:4M58) (PUBMED:25313401)	1.4694	0.0531988	fecal
Fecal	blood, fecal	AAC(6')-Ie-APH(2'')-Ia	ABRicate	plasmid	AAC(6')-Ie-APH(2'')-Ia	1.63932	0.0248696	fecal
Fecal	fecal	aad(6)	ABRicate	plasmid	aad(6)	1.46942	0.0257862	bladder
Fecal	fecal	SAT-4	ABRicate	plasmid	SAT-4	1.2064	0.052953	fecal
Fecal	fecal	APH(3')-IIIa	ABRicate	plasmid	APH(3')-IIIa	1.2064	0.052953	fecal
Fecal	blood, fecal	F_22	COG	General functional prediction only	Predicted nucleotidyltransferase, MJ0604 family (MJ0604) (PDB:5YEP)	0.954887	0.0375752	fecal
Fecal	blood, fecal, urogenital		COG	General functional prediction only	Predicted P-loop ATPase, KAP-like	11.9096	0.485327	bladder
Fecal	blood, fecal, urogenital		COG	General functional prediction only	Predicted protein tyrosine phosphatase	12.9094	0.318044	fecal
Fecal	fecal	F_08	COG	General functional prediction only	Predicted nucleotidyltransferase MJ0435 (MJ0435) (PDB:1WOT)	-1.45647	0.00745011	bladder
Fecal	fecal	F_14	COG	General functional prediction only	Predicted phosphoadenosine phosphosulfate sulfurtransferase, contains C-terminal DUF3440 domain (YbdN)	1.8844	0.0224955	bladder
Fecal	fecal	F_21	COG	General functional prediction only	ATPase/GTPase, AAA15 family	-1.11544	0.0317425	fecal
Fecal	fecal	F_28	COG	General functional prediction only	ATP-utilizing enzyme, PP-loop superfamily (PDB:6B2O)	1.4694	0.0531988	fecal
Fecal	fecal, urogenital		COG	General functional prediction only	Uncharacterized conserved protein YurZ, alkylhydroperoxidase/carboxymuconolactone decarboxylase family (YurZ) (PDB:3BEY)	11.9096	0.485327	fecal
Fecal	blood, fecal, urogenital		COG	General functional prediction only, Transcription	Cupin domain protein related to quercetin dioxygenase (QdoI) (PDB:2H0V)!!!AraC-type DNA-binding domain and AraC-containing proteins (AraC) (PDB:1BL0)	12.9094	0.318044	fecal
Fecal	blood, fecal	F_10	COG	Function unknown	Uncharacterized conserved protein (PDB:3DNX)	3.05399	0.0126958	bladder
Fecal	blood, fecal		COG	Function unknown	Uncharacterized conserved protein, contains Extensin-like_C domain	-13.4398	0.316501	bladder
Fecal	blood, fecal		COG	Function unknown	Uncharacterized conserved protein, contains DUF2130 domain	11.9096	0.485327	fecal
Fecal	blood, fecal, urogenital		COG	Function unknown	Uncharacterized conserved protein YycO, NlpC/P60 family (YycO)	11.9096	0.485327	bladder
Fecal	fecal		COG	Function unknown	Uncharacterized conserved protein YydD, contains DUF2326 domain (YydB)	-14.6097	0.123358	fecal
Fecal	fecal, urogenital		COG	Function unknown	Uncharacterized conserved protein, DUF4176 domain	13.4943	0.223768	fecal
Fecal	blood, fecal	F_05	COG	Signal transduction	Fido, protein-threonine AMPylation domain (FIDO) (PDB:2F6S) (PUBMED:19503829)	2.63919	0.00312063	fecal
Fecal	fecal	F_04	COG	Signal transduction	ACT domain, binds amino acids and other small ligands (ACT) (PDB:5IS2)	-0.929048	0.00189645	fecal
Fecal	blood, fecal		COG	Signal transduction, Inorganic ion transport and metabolism	Stress response protein SCP2 (TerZ) (PDB:2QNG)!!!Tellurite resistance protein TerB (TerB) (PDB:2JXU) (PUBMED:23044854;26778143)	-13.4398	0.316501	fecal
Fecal	blood, fecal	F_15	COG	Defense mechanisms	HEPN domain protein, predicted toxin of MNT-HEPN system (HEPN) (PUBMED:26112399)	-1.04506	0.0248477	fecal
Fecal	blood, fecal	F_23	COG	Defense mechanisms	mRNA-degrading endonuclease RelE, toxin component of the RelBE toxin-antitoxin system (RelE) (PDB:1WMI)	1.69176	0.049549	fecal
Fecal	blood, fecal		COG	Defense mechanisms	Antitoxin component YafN of the YafNO toxin-antitoxin module, PHD/YefM family (StbD) (PDB:2A6Q)	11.9096	0.485327	bladder
Fecal	blood, fecal		COG	Defense mechanisms	Vancomycin resistance protein YoaR (function unknown), contains peptidoglycan-binding and VanW domains (YoaR)	11.9096	0.485327	fecal
Fecal	blood, fecal		COG	Defense mechanisms	Toxin component of the Txe-Axe toxin-antitoxin module, Txe/YoeB family (PDB:2A6Q)	12.9094	0.318044	fecal
Fecal	fecal	F_02	COG	Defense mechanisms	DNAse/DNA nickase specific for phosphorothioated or glycosylated phage DNA, GmrSD/DndB/SspE family, contains DUF262 and HNH nuclease domains (GmrSD) (PDB:6JIV) (PUBMED:17188297;32251370)	-0.723149	0.00186035	fecal
Fecal	fecal	F_12	COG	Defense mechanisms	CRISPR-Cas system-associated integrase Cas1 (Cas1) (PDB:2YZS)	-0.989923	0.0183208	fecal
Fecal	fecal	F_13	COG	Defense mechanisms	CRISPR-Cas system type-II protein Cas9 (Cas9) (PDB:4OGC)	-0.989923	0.0183208	fecal
Fecal	blood, fecal	F_09	COG	Mobilome: prophages, transposons	Transposase, IS1182 family	1.79132	0.0110335	fecal
Fecal	blood, fecal	phage_repressor_proteinC	COG	Mobilome: prophages, transposons	Phage repressor protein C, contains Cro/C1-type HTH and peptisase s24 domains	2.05432	0.00974516	fecal
Fecal	blood, fecal, urogenital	DNA_primase & F_1	COG	Mobilome: prophages, transposons	DNA primase, phage- or plasmid-associated	-3.33753	0.0014761	bladder
Fecal	blood, fecal, urogenital		COG	Mobilome: prophages, transposons	Phage head-tail adaptor (PDB:2Y3D)	-14.7617	0.123358	fecal
Fecal	blood, fecal, urogenital		COG	Mobilome: prophages, transposons	Prophage pi2 protein 07	13.9093	0.176401	fecal
Fecal	fecal	F_01	COG	Mobilome: prophages, transposons	Bacteriophage DNA transposition protein, AAA+ family ATPase	-3.33753	0.0014761	fecal
Fecal	fecal	transposase_Rve	COG	Mobilome: prophages, transposons	Transposase (or an inactivated derivative), DDE domain (Rve)	0.613866	0.0230204	fecal
Urogenital	blood, fecal		COG	Replication and repair, General functional prediciton only	Superfamily II DNA helicase RecQ (RecQ) (PDB:1OYW)!!!DNA utilization protein ComFC/GntX, contains phosphoribosyltransferase domain (ComFC) (PUBMED:28618091)	11.7032	0.269663	urogenital
Urogenital	blood, fecal, urogenital		COG	Coenzyme metabolism	Phosphopantetheinyl transferase (Sfp) (PDB:1QR0)	11.7032	0.269663	urogenital
Urogenital	blood, fecal, urogenital		COG	Coenzyme metabolism, General functional prediction only	Pyridoxal reductase PdxI or related oxidoreductase, aldo/keto reductase family (PdxI) (PDB:1LQA) (PUBMED:32253339)	13.2879	0.0521351	urogenital
Urogenital	blood, fecal, urogenital		COG	Translation	7-cyano-7-deazaguanine synthase (queuosine biosynthesis) (QueC) (PDB:2PG3) (PUBMED:14660578;17384645)	11.7032	0.269663	urogenital
Urogenital	blood, fecal, urogenital	U2	COG	Transcription	DNA-binding transcriptional regulator, XRE family (YozG) (PDB:3TYR)	-0.507476	0.0354884	bladder
Urogenital	blood, fecal, urogenital		KEGG		HTH-type transcriptional regulator, competence development regulator	-11.4402	0.357643	bladder
Urogenital	blood, fecal, urogenital	U8	COG	Transcription, Replication and repair	Superfamily II DNA or RNA helicase (SSL2) (PDB:6JDE)	1.43288	0.054702	urogenital
Urogenital	blood, fecal, urogenital	plasmid hjc and primase	COG	Replication and repair	Holliday junction resolvase Hjc, archaeal type (PDB:1GEF)	-1.54425	0.0202761	bladder
Urogenital	blood, fecal, urogenital		COG	Replication and repair	DNA-adenine methylase (Dam) (PDB:4GOL)	11.7032	0.269663	urogenital
Urogenital	blood, fecal, urogenital		COG	General prediction only	Predicted P-loop ATPase, KAP-like	11.7032	0.269663	urogenital
Urogenital	blood, fecal, urogenital		COG	General prediction only	Predicted protein tyrosine phosphatase	12.703	0.115669	urogenital
Urogenital	blood, fecal, urogenital		COG	General prediction only, Transcription	Cupin domain protein related to quercetin dioxygenase (QdoI) (PDB:2H0V)!!!AraC-type DNA-binding domain and AraC-containing proteins (AraC) (PDB:1BL0)	11.7032	0.269663	urogenital
Urogenital	blood, fecal, urogenital		COG	Function unknown	Uncharacterized conserved protein YycO, NlpC/P60 family (YycO)	11.7032	0.269663	urogenital
Urogenital	blood, fecal, urogenital	phage_adaptor	COG	Mobilome: prophages, transposons	Phage head-tail adaptor (PDB:2Y3D)	-2.05873	0.0268183	bladder
Urogenital	blood, fecal, urogenital	phage_repressor_proteinC	COG	Mobilome: prophages, transposons	Phage repressor protein C, contains Cro/C1-type HTH and peptisase s24 domains	1.84787	0.0230612	urogenital
Urogenital	blood, fecal, urogenital	plasmid hjc and primase	COG	Mobilome: prophages, transposons	DNA primase, phage- or plasmid-associated	-1.54425	0.0202761	bladder
Urogenital	blood, fecal, urogenital		COG	Mobilome: prophages, transposons	Prophage pi2 protein 07	13.7029	0.0237927	urogenital
Urogenital	blood, urogenital		COG	Cell cycle control and mitosis	Fe-S cluster carrier ATPase, Mrp/ApbC/NBP35 family (Mrp) (PDB:2PH1) (PUBMED:18616280;19114487;31709520)	-11.4402	0.357643	bladder
Urogenital	blood, urogenital	U3	COG	Transcription	putative transcription factor	2.07019	0.0361202	bladder
Urogenital	blood, urogenital	U7	KEGG		putative DNA primase/helicase	-1.22234	0.0471012	bladder
Urogenital	blood, urogenital		KEGG		site-specific DNA-methyltransferase (adenine-specific) [EC:2.1.1.72]	-11.4402	0.357643	bladder
Urogenital	fecal		ABRicate	adherence	ecbA	-11.4402	0.357643	bladder
Urogenital	fecal		COG	Energy production and metabolism	Multimeric flavodoxin WrbA, includes NAD(P)H:quinone oxidoreductase (WrbA) (PDB:4DY4)	-12.44	0.189854	bladder
Urogenital	fecal		COG	Energy production and metabolism	Polyferredoxin NapH (NapH) (PUBMED:27322068)	-11.4402	0.357643	bladder
Urogenital	fecal		COG	Energy production and metabolism	ferredoxin-type protein NapH	-11.4402	0.357643	bladder
Urogenital	fecal		COG	Lipid metabolism	Isopentenyldiphosphate isomerase (Idi) (PDB:1NFS)	13.2879	0.0521351	urogenital
Urogenital	fecal		KEGG		MerR family transcriptional regulator, global nitrogen regulator	13.2879	0.0521351	urogenital
Urogenital	fecal		KEGG		MFS transporter, YNFM family, putative membrane transport protein	13.2879	0.0521351	urogenital
Urogenital	fecal		KEGG		zinc-binding alcohol dehydrogenase/oxidoreductase	13.2879	0.0521351	urogenital
Urogenital	fecal		COG	Replication and repair	Adenine specific DNA methylase Mod (Mod) (PDB:4ZCF)	-11.4402	0.357643	bladder
Urogenital	fecal		ABRicate	plasmid	rep6_1_repA(p703/5)	-13.7617	0.0337328	bladder
Urogenital	fecal	rep9_1_repA(pAD1)	ABRicate	plasmid	rep9_1_repA(pAD1)	-2.32175	0.00832293	bladder
Urogenital	fecal	rep9_4_repA2(pTEF2)	ABRicate	plasmid	rep9_4_repA2(pTEF2)	-2.1292	0.000174997	bladder
Urogenital	fecal	rep9_2_prgW(pCF10)	ABRicate	plasmid	rep9_2_prgW(pCF10)	-1.90673	0.0465937	bladder
Urogenital	fecal		COG	General prediction only	Predicted esterase of the alpha/beta hydrolase fold (YdeN) (PDB:1UXO) (PUBMED:15159570)	13.2879	0.0521351	urogenital
Urogenital	fecal		COG	General prediction only	Putative NADPH-quinone reductase (modulator of drug activity B) (MdaB) (PDB:1D4A)	13.2879	0.0521351	urogenital
Urogenital	fecal		COG	General prediction only	Uncharacterized conserved protein YbjT, contains NAD(P)-binding and DUF2867 domains (YbjT) (PDB:5L3Z)	13.2879	0.0521351	urogenital
Urogenital	fecal		COG	General prediction only	Predicted RNA-binding protein, associated with RNAse of E/G family, DUF402 domain (PDB:2P12) (PUBMED:15126500)	13.2879	0.0521351	urogenital
Urogenital	fecal		COG	General prediction only	Ketosteroid isomerase-related protein (YesE) (PDB:1Z1S)	13.2879	0.0521351	urogenital
Urogenital	fecal		COG	Function unknown	Uncharacterized conserved protein YraI (YraI) (PDB:2E52)	-11.4402	0.357643	bladder
Urogenital	fecal		COG	Defense mechanisms	Predicted type IV restriction endonuclease	-12.44	0.189854	bladder
Urogenital	fecal		COG	Defense mechanisms	Type I site-specific restriction endonuclease, part of a restriction-modification system (HsdR) (PDB:3H1T) (PUBMED:21169490)	-11.4402	0.357643	bladder
Urogenital	fecal, urogenital		COG	Energy production and metabolism	FAD/FMN-containing lactate dehydrogenase/glycolate oxidase (GlcD) (PDB:1AHU)	12.703	0.115669	urogenital
Urogenital	fecal, urogenital	U5	COG	Amino acid metabolism and transport	Predicted gamma-glutamylamine cyclotransferase YtfP, GGCT/AIG2-like family (YtfP) (PDB:1V30) (PUBMED:16754964;20110353)	-1.90673	0.0465937	bladder
Urogenital	fecal, urogenital		KEGG		CRP/FNR family transcriptional regulator, anaerobic regulatory protein	11.7032	0.269663	urogenital
Urogenital	fecal, urogenital		KEGG		DNA adenine methylase [EC:2.1.1.72]	11.7032	0.269663	urogenital
Urogenital	fecal, urogenital		KEGG		D-lactate dehydrogenase (quinone) [EC:1.1.5.12]	12.703	0.115669	urogenital
Urogenital	fecal, urogenital		KEGG		activator of the mannose operon, transcriptional antiterminator	13.2879	0.0521351	urogenital
Urogenital	fecal, urogenital		KEGG		transaldolase [EC:2.2.1.2]	13.2879	0.0521351	urogenital
Urogenital	fecal, urogenital		KEGG		regulatory protein RepA	13.2879	0.0521351	urogenital
Urogenital	fecal, urogenital		KEGG		1-deoxyxylulose-5-phosphate synthase [EC:1.1.-.-]	13.2879	0.0521351	urogenital
Urogenital	fecal, urogenital		KEGG		small multidrug resistance pump	13.2879	0.0521351	urogenital
Urogenital	fecal, urogenital		KEGG		HTH-type transcriptional regulator, cell division transcriptional repressor	13.7029	0.0237927	urogenital
Urogenital	fecal, urogenital	U4	COG	Replication and repair	Adenine-specific DNA methylase, contains a Zn-ribbon domain	-1.90673	0.0465937	bladder
Urogenital	fecal, urogenital		COG	Replication and repair	RecA-family ATPase (RepA)	13.2879	0.0521351	urogenital
Urogenital	fecal, urogenital	U6	COG	Cell wall/membrane/envelope biogenesis	N-acetyl-anhydromuramyl-L-alanine amidase AmpD (AmpD) (PDB:2Y28)	-1.90673	0.0465937	bladder
Urogenital	fecal, urogenital		COG	Post-translational modification, protein turnover, chaperone functions	ATP-dependent Lon protease, bacterial type (Lon) (PDB:6ON2)	12.703	0.115669	urogenital
Urogenital	fecal, urogenital	U1	COG	General prediction only	ATPase/GTPase, AAA15 family	-1.0995	0.0261637	bladder
Urogenital	fecal, urogenital		COG	Function unknown	Uncharacterized conserved protein, DUF4176 domain	12.703	0.115669	urogenital
Urogenital	fecal, urogenital		COG	Function unknown	Uncharacterized conserved protein YurZ, alkylhydroperoxidase/carboxymuconolactone decarboxylase family (YurZ) (PDB:3BEY)	13.2879	0.0521351	urogenital
