# Supplementary material for: Comparative genomic analysis of clinical Enterococcus faecalis distinguishes strains isolated from the bladder
Source: BMC Genomics. 2023 Dec 7;24:752. doi: 10.1186/s12864-023-09818-z (PMC10701997; doi:10.1186/s12864-023-09818-z)
Supplement: Supplementary file 3 — Additional file 3: Supplemental Table 3. Genomes used in machine learning test dataset [file 12864_2023_9818_MOESM3_ESM.xlsx]

## Sheet: Genomes
Supplemental Table 3. Genomes used in machine learning test dataset.
Genome Accesion No.	Isolation Source	Category
GCF_000739195.1	blood	blood
GCA_902159455.1	faecal	fecal
GCA_902159465.1	faecal	fecal
GCA_902159495.1	faecal	fecal
GCA_902159545.1	faecal	fecal
GCA_902159565.1	faecal	fecal
GCA_902159645.1	faecal	fecal
GCA_902159685.1	faecal	fecal
GCA_902159695.1	faecal	fecal
GCA_902159705.1	faecal	fecal
GCA_902159735.1	faecal	fecal
GCA_902159755.1	faecal	fecal
GCA_902159825.1	faecal	fecal
GCA_902159835.1	faecal	fecal
GCA_902159845.1	faecal	fecal
GCA_902159855.1	faecal	fecal
GCA_902159885.1	faecal	fecal
GCA_902159895.1	faecal	fecal
GCA_902159915.1	faecal	fecal
GCA_902159935.1	faecal	fecal
GCA_902159945.1	faecal	fecal
GCA_902159955.1	faecal	fecal
GCA_902159965.1	faecal	fecal
GCA_902159975.1	faecal	fecal
GCA_902159985.1	faecal	fecal
GCA_902159995.1	faecal	fecal
GCA_902160005.1	faecal	fecal
GCA_902160015.1	faecal	fecal
GCA_902160025.1	faecal	fecal
GCA_902160035.1	faecal	fecal
GCA_902160045.1	faecal	fecal
GCA_902160075.1	faecal	fecal
GCA_902160085.1	faecal	fecal
GCA_902160105.1	faecal	fecal
GCA_902160125.1	faecal	fecal
GCA_902160135.1	faecal	fecal
GCA_902160165.1	faecal	fecal
GCA_902160185.1	faecal	fecal
GCA_902160235.1	faecal	fecal
GCA_902160285.1	faecal	fecal
GCA_902160295.1	faecal	fecal
GCA_902160455.1	faecal	fecal
GCA_902160495.1	faecal	fecal
GCA_902160505.1	faecal	fecal
GCA_902160535.1	faecal	fecal
GCA_902160545.1	faecal	fecal
GCA_902160555.1	faecal	fecal
GCA_902160565.1	faecal	fecal
GCA_902160575.1	faecal	fecal
GCA_902160595.1	faecal	fecal
GCA_902160615.1	faecal	fecal
GCA_902160655.1	faecal	fecal
GCA_902160785.1	faecal	fecal
GCA_902160795.1	faecal	fecal
GCA_902160805.1	faecal	fecal
GCA_902160815.1	faecal	fecal
GCA_902160825.1	faecal	fecal
GCA_902160835.1	faecal	fecal
GCA_902160965.1	faecal	fecal
GCA_902160975.1	faecal	fecal
GCA_902160985.1	faecal	fecal
GCA_902161045.1	faecal	fecal
GCA_902161085.1	faecal	fecal
GCA_902161095.1	faecal	fecal
GCA_902161115.1	faecal	fecal
GCA_902161125.1	faecal	fecal
GCA_902161145.1	faecal	fecal
GCA_902161275.1	faecal	fecal
GCA_902161335.1	faecal	fecal
GCA_902161375.1	faecal	fecal
GCA_902161385.1	faecal	fecal
GCA_902161445.1	faecal	fecal
GCA_902161465.1	faecal	fecal
GCA_902161475.1	faecal	fecal
GCA_902162025.1	faecal	fecal
GCA_902162035.1	faecal	fecal
GCA_902162075.1	faecal	fecal
GCA_902162095.1	faecal	fecal
GCA_902162135.1	faecal	fecal
GCA_902162145.1	faecal	fecal
GCA_902162235.1	faecal	fecal
GCA_902162245.1	faecal	fecal
GCA_902162265.1	faecal	fecal
GCA_902162275.1	faecal	fecal
GCA_902162285.1	faecal	fecal
GCA_902162295.1	faecal	fecal
GCA_902162305.1	faecal	fecal
GCA_902162335.1	faecal	fecal
GCA_902162345.1	faecal	fecal
GCA_902162785.1	faecal	fecal
GCA_902162795.1	faecal	fecal
GCA_902162805.1	faecal	fecal
GCA_902162815.1	faecal	fecal
GCA_902162825.1	faecal	fecal
GCA_902162855.1	faecal	fecal
GCA_902162865.1	faecal	fecal
GCA_902162885.1	faecal	fecal
GCA_902162935.1	faecal	fecal
GCA_902162945.1	faecal	fecal
GCA_902162955.1	faecal	fecal
GCA_902162965.1	faecal	fecal
GCA_902162975.1	faecal	fecal
GCA_902162985.1	faecal	fecal
GCA_902162995.1	faecal	fecal
GCA_902163005.1	faecal	fecal
GCA_902163015.1	faecal	fecal
GCA_902163035.1	faecal	fecal
GCA_902163045.1	faecal	fecal
GCA_902163055.1	faecal	fecal
GCA_902163065.1	faecal	fecal
GCA_902163075.1	faecal	fecal
GCA_902163085.1	faecal	fecal
GCA_902163105.1	faecal	fecal
GCA_902163115.1	faecal	fecal
GCA_902163125.1	faecal	fecal
GCA_902163135.1	faecal	fecal
GCA_902163155.1	faecal	fecal
GCA_902163165.1	faecal	fecal
GCA_902163175.1	faecal	fecal
GCA_902163265.1	faecal	fecal
GCA_902163295.1	faecal	fecal
GCA_902163355.1	faecal	fecal
GCA_902163365.1	faecal	fecal
GCA_902163415.1	faecal	fecal
GCA_902163465.1	faecal	fecal
GCA_902163475.1	faecal	fecal
GCA_902163505.1	faecal	fecal
GCA_902163575.1	faecal	fecal
GCA_902163585.1	faecal	fecal
GCA_902163595.1	faecal	fecal
GCA_902163605.1	faecal	fecal
GCA_902163615.1	faecal	fecal
GCA_902163625.1	faecal	fecal
GCA_902163635.1	faecal	fecal
GCA_902163645.1	faecal	fecal
GCA_902163655.1	faecal	fecal
GCA_902163665.1	faecal	fecal
GCA_902163675.1	faecal	fecal
GCA_902163685.1	faecal	fecal
GCA_902163695.1	faecal	fecal
GCA_902163705.1	faecal	fecal
GCA_902163715.1	faecal	fecal
GCA_902163725.1	faecal	fecal
GCA_902164165.1	faecal	fecal
GCA_902164195.1	faecal	fecal
GCA_902164215.1	faecal	fecal
GCA_902164235.1	faecal	fecal
GCA_902164245.1	faecal	fecal
GCA_902164275.1	faecal	fecal
GCA_902164295.1	faecal	fecal
GCA_902164315.1	faecal	fecal
GCA_902164335.1	faecal	fecal
GCA_902164345.1	faecal	fecal
GCA_902164355.1	faecal	fecal
GCA_902164385.1	faecal	fecal
GCA_902164405.1	faecal	fecal
GCA_902164415.1	faecal	fecal
GCA_902164425.1	faecal	fecal
GCA_902164435.1	faecal	fecal
GCA_902164445.1	faecal	fecal
GCA_902164455.1	faecal	fecal
GCA_902164485.1	faecal	fecal
GCA_902164495.1	faecal	fecal
GCA_902164515.1	faecal	fecal
GCA_902164565.1	faecal	fecal
GCA_902164585.1	faecal	fecal
GCA_902164645.1	faecal	fecal
GCA_902164695.1	faecal	fecal
GCA_902164735.1	faecal	fecal
GCA_902164755.1	faecal	fecal
GCA_902164765.1	faecal	fecal
GCA_902164775.1	faecal	fecal
GCA_902164785.1	faecal	fecal
GCA_902164805.1	faecal	fecal
GCA_902164815.1	faecal	fecal
GCA_902164845.1	faecal	fecal
GCA_902164855.1	faecal	fecal
GCA_902164865.1	faecal	fecal
GCA_902164875.1	faecal	fecal
GCA_902164885.1	faecal	fecal
GCA_902164915.1	faecal	fecal
GCA_902164945.1	faecal	fecal
GCA_902164955.1	faecal	fecal
GCA_902164995.1	faecal	fecal
GCA_902165005.1	faecal	fecal
GCA_902165025.1	faecal	fecal
GCA_902165055.1	faecal	fecal
GCA_902165075.1	faecal	fecal
GCA_902165085.1	faecal	fecal
GCA_902165105.1	faecal	fecal
GCA_902165135.1	faecal	fecal
GCA_902165175.1	faecal	fecal
GCA_902165185.1	faecal	fecal
GCA_902165225.1	faecal	fecal
GCA_902165255.1	faecal	fecal
GCA_902165265.1	faecal	fecal
GCA_902165285.1	faecal	fecal
GCA_902165295.1	faecal	fecal
GCA_902165305.1	faecal	fecal
GCA_902165335.1	faecal	fecal
GCA_902165345.1	faecal	fecal
GCA_902165355.1	faecal	fecal
GCA_902165365.1	faecal	fecal
GCA_902165395.1	faecal	fecal
GCA_902165405.1	faecal	fecal
GCA_902165415.1	faecal	fecal
GCA_902165425.1	faecal	fecal
GCA_902165455.1	faecal	fecal
GCA_902165465.1	faecal	fecal
GCA_902165485.1	faecal	fecal
GCA_902165495.1	faecal	fecal
GCA_902165505.1	faecal	fecal
GCA_902165515.1	faecal	fecal
GCA_906464835.1	urine	urogenital
GCA_906464865.1	urine	urogenital
GCA_906464875.1	urine	urogenital
GCA_906464895.1	urine	urogenital
GCA_906464915.2	urine	urogenital
GCA_000390665.1	Blood	blood
GCA_000390945.1	Blood	blood
GCA_000390965.1	Blood	blood
GCA_000390985.1	Blood	blood
GCA_000391005.1	Blood	blood
GCA_000391025.1	Blood	blood
GCA_000391045.1	Blood	blood
GCA_000391065.1	Blood	blood
GCA_000391085.1	Blood	blood
GCA_000391105.1	Blood	blood
GCA_000391125.1	Blood	blood
GCA_000391145.1	Blood	blood
GCA_000391165.1	Blood	blood
GCA_000391185.1	Blood	blood
GCA_000391205.1	Blood	blood
GCA_000391225.1	Blood	blood
GCA_000391245.1	Blood	blood
GCA_000391265.1	Blood	blood
GCA_000391285.1	Blood	blood
GCA_000391305.1	Blood	blood
GCA_000391325.1	Blood	blood
GCA_000391345.1	Blood	blood
GCA_000391365.1	Blood	blood
GCA_000391385.1	Blood	blood
GCA_000391405.1	Blood	blood
GCA_000391425.1	Blood	blood
GCA_000391445.1	Blood	blood
GCA_000391465.1	Blood	blood
GCA_000391485.1	Blood	blood
GCA_000391505.1	Blood	blood
GCA_000391525.1	Blood	blood
GCA_000395985.1	Blood	blood
GCA_000396005.1	Blood	blood
GCA_000396025.1	Blood	blood
GCA_000396045.1	Blood	blood
GCA_000396065.1	Blood	blood
GCA_000396085.1	Blood	blood
GCA_000396105.1	Blood	blood
GCA_000396125.1	Blood	blood
GCA_000396145.1	Blood	blood
GCA_000396165.1	Blood	blood
GCA_000396185.1	Blood	blood
GCA_000396205.1	Blood	blood
GCA_000396225.1	Blood	blood
GCA_000396245.1	Blood	blood
GCA_000396265.1	Blood	blood
GCA_000396285.1	Blood	blood
GCA_000396305.1	Blood	blood
GCA_000396325.1	Blood	blood
GCA_000396345.1	Blood	blood
GCA_000396365.1	Blood	blood
GCA_000396385.1	Blood	blood
GCA_000396405.1	Blood	blood
GCA_000396425.1	Blood	blood
GCA_000396445.1	Blood	blood
GCA_000396465.1	Blood	blood
GCA_000396485.1	Blood	blood
GCA_000396505.1	Blood	blood
GCA_000396525.1	Blood	blood
GCA_000396545.1	Blood	blood
GCA_000396565.1	Blood	blood
GCA_000396585.1	Blood	blood
GCA_000396605.1	Blood	blood
GCA_000396625.1	Blood	blood
GCA_000396645.1	Blood	blood
GCA_000396665.1	Blood	blood
GCA_000394355.1	Blood	blood
GCA_000524625.1	blood	blood
GCA_000438765.1	blood	blood
GCA_006494835.1	blood	blood
GCA_001639005.2	blood	blood
GCA_015221035.1	blood	blood
GCA_015221095.1	blood	blood
GCA_015221105.1	blood	blood
GCA_015221155.1	blood	blood
GCA_015221165.1	blood	blood
GCA_015221195.1	blood	blood
GCA_015221255.1	blood	blood
GCA_015221355.1	blood	blood
GCA_015221395.1	blood	blood
GCA_015645405.1	blood	blood
GCA_016428685.1	blood	blood
GCA_016428675.1	blood	blood
GCA_016428725.1	blood	blood
GCA_016827635.1	blood	blood
GCA_016827645.1	blood	blood
GCA_017639615.1	blood	blood
GCA_019352515.1	blood	blood
GCA_022648285.1	blood	blood
GCA_022648425.1	blood	blood
GCA_022648595.1	blood	blood
GCA_023910525.1	blood	blood
GCA_023910565.1	blood	blood
GCA_003046985.1	blood	blood
GCA_003046965.1	blood	blood
GCA_003046945.1	blood	blood
GCA_003046915.1	blood	blood
GCA_003046905.1	blood	blood
GCA_003046875.1	blood	blood
GCA_003046865.1	blood	blood
GCA_009662495.1	blood	blood
GCA_025482845.1	Blood culture	blood
GCA_000007785.1	blood culture derived from a chronically-infected patient	blood
GCA_000393335.1	blood/endo	blood
GCA_000391545.1	blood/endocarditis (human)	blood
GCA_005234635.1	catheter Urine	bladder
GCA_020405575.1	digestive system	fecal
GCA_020405635.1	digestive system	fecal
GCA_020405695.1	digestive system	fecal
GCA_020405875.1	digestive system	fecal
GCA_020405895.1	digestive system	fecal
GCA_020567745.1	digestive system	fecal
GCA_902158765.1	Fecal	fecal
GCA_902158775.1	Fecal	fecal
GCA_902158795.1	Fecal	fecal
GCA_902158815.1	Fecal	fecal
GCA_902158825.1	Fecal	fecal
GCA_902158855.1	Fecal	fecal
GCA_902158875.1	Fecal	fecal
GCA_902158885.1	Fecal	fecal
GCA_902158895.1	Fecal	fecal
GCA_902158905.1	Fecal	fecal
GCA_902158925.1	Fecal	fecal
GCA_902158935.1	Fecal	fecal
GCA_902158945.1	Fecal	fecal
GCA_902158955.1	Fecal	fecal
GCA_902158985.1	Fecal	fecal
GCA_902158995.1	Fecal	fecal
GCA_902159005.1	Fecal	fecal
GCA_902159055.1	Fecal	fecal
GCA_902159085.1	Fecal	fecal
GCA_902159125.1	Fecal	fecal
GCA_902159115.1	Fecal	fecal
GCA_902159135.1	Fecal	fecal
GCA_902159145.1	Fecal	fecal
GCA_902159155.1	Fecal	fecal
GCA_902159165.1	Fecal	fecal
GCA_902159175.1	Fecal	fecal
GCA_902159185.1	Fecal	fecal
GCA_902159255.1	Fecal	fecal
GCA_902159275.1	Fecal	fecal
GCA_902159295.1	Fecal	fecal
GCA_902159315.1	Fecal	fecal
GCA_902159335.1	Fecal	fecal
GCA_902159395.1	Fecal	fecal
GCA_902159405.1	Fecal	fecal
GCA_902159435.1	Fecal	fecal
GCA_902159445.1	Fecal	fecal
GCA_902161515.1	Fecal	fecal
GCA_902161525.1	Fecal	fecal
GCA_902161545.1	Fecal	fecal
GCA_902161555.1	Fecal	fecal
GCA_902161565.1	Fecal	fecal
GCA_902161575.1	Fecal	fecal
GCA_902161595.1	Fecal	fecal
GCA_902161645.1	Fecal	fecal
GCA_902161665.1	Fecal	fecal
GCA_902161695.1	Fecal	fecal
GCA_902161705.1	Fecal	fecal
GCA_902161745.1	Fecal	fecal
GCA_902161785.1	Fecal	fecal
GCA_902161795.1	Fecal	fecal
GCA_902161805.1	Fecal	fecal
GCA_902161825.1	Fecal	fecal
GCA_902161845.1	Fecal	fecal
GCA_902161865.1	Fecal	fecal
GCA_902161855.1	Fecal	fecal
GCA_902161875.1	Fecal	fecal
GCA_902161895.1	Fecal	fecal
GCA_902161905.1	Fecal	fecal
GCA_902161915.1	Fecal	fecal
GCA_902161935.1	Fecal	fecal
GCA_902161945.1	Fecal	fecal
GCA_902161975.1	Fecal	fecal
GCA_902161995.1	Fecal	fecal
GCA_902163735.1	Fecal	fecal
GCA_902163745.1	Fecal	fecal
GCA_902163755.1	Fecal	fecal
GCA_902163765.1	Fecal	fecal
GCA_902163775.1	Fecal	fecal
GCA_902163785.1	Fecal	fecal
GCA_902163795.1	Fecal	fecal
GCA_902163805.1	Fecal	fecal
GCA_902163815.1	Fecal	fecal
GCA_902163825.1	Fecal	fecal
GCA_902163835.1	Fecal	fecal
GCA_902163845.1	Fecal	fecal
GCA_902163855.1	Fecal	fecal
GCA_902163865.1	Fecal	fecal
GCA_902163875.1	Fecal	fecal
GCA_902163885.1	Fecal	fecal
GCA_902163895.1	Fecal	fecal
GCA_902163905.1	Fecal	fecal
GCA_902163915.1	Fecal	fecal
GCA_902163925.1	Fecal	fecal
GCA_902163935.1	Fecal	fecal
GCA_902163945.1	Fecal	fecal
GCA_902163965.1	Fecal	fecal
GCA_902163975.1	Fecal	fecal
GCA_902163995.1	Fecal	fecal
GCA_902164015.1	Fecal	fecal
GCA_902164035.1	Fecal	fecal
GCA_902164075.1	Fecal	fecal
GCA_902164085.1	Fecal	fecal
GCA_902164115.1	Fecal	fecal
GCA_902164125.1	Fecal	fecal
GCA_902165545.1	Fecal	fecal
GCA_902165555.1	Fecal	fecal
GCA_902165575.1	Fecal	fecal
GCA_902165585.1	Fecal	fecal
GCA_902165595.1	Fecal	fecal
GCA_902165605.1	Fecal	fecal
GCA_902165625.1	Fecal	fecal
GCA_902165645.1	Fecal	fecal
GCA_902165675.1	Fecal	fecal
GCA_902165705.1	Fecal	fecal
GCA_902165715.1	Fecal	fecal
GCA_902165725.1	Fecal	fecal
GCA_902165735.1	Fecal	fecal
GCA_902165745.1	Fecal	fecal
GCA_902165755.1	Fecal	fecal
GCA_902165775.1	Fecal	fecal
GCA_902165785.1	Fecal	fecal
GCA_902165795.1	Fecal	fecal
GCA_902165805.1	Fecal	fecal
GCA_902165815.1	Fecal	fecal
GCA_902165825.1	Fecal	fecal
GCA_902165915.1	Fecal	fecal
GCA_902165945.1	Fecal	fecal
GCA_902165975.1	Fecal	fecal
GCA_902165985.1	Fecal	fecal
GCA_902166255.1	Fecal	fecal
GCA_902166355.1	Fecal	fecal
GCA_902166365.1	Fecal	fecal
GCA_902166395.1	Fecal	fecal
GCA_902166505.1	Fecal	fecal
GCA_902166575.1	Fecal	fecal
GCA_902166605.1	Fecal	fecal
GCA_902166645.1	Fecal	fecal
GCA_902166665.1	Fecal	fecal
GCA_902166685.1	Fecal	fecal
GCA_902166695.1	Fecal	fecal
GCA_902166775.1	Fecal	fecal
GCA_902166815.1	Fecal	fecal
GCF_002009485.1	Fecal	fecal
GCF_002009495.1	Fecal	fecal
GCA_000394935.1	Fecal	fecal
GCA_000394975.1	Fecal	fecal
GCA_000395135.1	Fecal	fecal
GCA_000392855.1	Fecal	fecal
GCA_000392995.1	Fecal	fecal
GCA_000393075.1	Fecal	fecal
GCA_000393155.1	Fecal	fecal
GCA_009891565.1	Fecal	fecal
GCA_009891585.1	Fecal	fecal
GCA_009891595.1	Fecal	fecal
GCA_009891625.1	Fecal	fecal
GCA_009891635.1	Fecal	fecal
GCA_009891705.1	Fecal	fecal
GCA_009891645.1	Fecal	fecal
GCA_022212845.1	Fecal	fecal
GCA_022212905.1	Fecal	fecal
GCA_022212865.1	Fecal	fecal
GCA_022212885.1	Fecal	fecal
GCA_022212925.1	Fecal	fecal
GCA_022212945.1	Fecal	fecal
GCA_022212985.1	Fecal	fecal
GCA_022212965.1	Fecal	fecal
GCA_022213005.1	Fecal	fecal
GCA_022213025.1	Fecal	fecal
GCA_023375505.1	Fecal	fecal
GCA_023375485.1	Fecal	fecal
GCA_023375465.1	Fecal	fecal
GCA_023375545.1	Fecal	fecal
GCA_023375525.1	Fecal	fecal
GCA_023383395.1	Fecal	fecal
GCA_024460895.1	Fecal	fecal
GCA_002812965.1	Fecal	fecal
GCA_000390645.1	Feces	fecal
GCA_000390705.1	feces	fecal
GCA_003438055.1	feces	fecal
GCA_005235885.1	feces	fecal
GCA_005235895.1	feces	fecal
GCA_006349345.1	feces	fecal
GCA_007034685.1	feces	fecal
GCA_007034765.1	feces	fecal
GCA_007034845.1	feces	fecal
GCA_007034965.1	feces	fecal
GCA_007035085.1	feces	fecal
GCA_007035185.1	feces	fecal
GCA_007035245.1	feces	fecal
GCA_007035385.1	feces	fecal
GCA_007035485.1	feces	fecal
GCA_007035545.1	feces	fecal
GCA_007035705.1	feces	fecal
GCA_007035845.1	feces	fecal
GCA_007035945.1	feces	fecal
GCA_007036085.1	feces	fecal
GCA_014853815.1	feces	fecal
GCA_018784985.1	feces	fecal
GCA_018986755.1	feces	fecal
GCA_019731285.1	feces	fecal
GCA_019731385.1	feces	fecal
GCA_019731475.1	feces	fecal
GCA_019731515.1	feces	fecal
GCA_019731615.1	feces	fecal
GCA_025482075.1	feces	fecal
GCA_025482785.1	feces	fecal
GCA_000479085.1	Feces	fecal
GCA_014353075.1	feces from healthy individual	fecal
GCA_014353085.1	feces from healthy individual	fecal
GCA_014353145.1	feces from healthy individual	fecal
GCA_020405755.1	genitourinary system	urogenital
GCA_010103655.1	Infant feces	fecal
GCA_018380395.1	infant feces	fecal
GCA_000157515.1	infant feces	fecal
GCA_003966385.1	midstream Urine of the 60s Japanese patient during hospitalization at 2017/05/02 and 2017/05/09 GCA_003966405.1,midstream Urine of the 60s Japanese patient during hospitalization at 2017/05/02 and 2017/05/09	urogenital
GCA_003709885.1	Perianal Swab	fecal
GCA_003709925.1	Perianal Swab	fecal
GCA_005235765.1	perianal swab	fecal
GCA_016391325.1	rectal swab	fecal
GCA_016391535.1	rectal swab	fecal
GCA_016391545.1	rectal swab	fecal
GCA_016391905.1	rectal swab	fecal
GCA_016391675.1	rectal swab	fecal
GCA_016391965.1	rectal swab	fecal
GCA_016395025.1	rectal swab	fecal
GCA_016394325.1	rectal swab	fecal
GCA_016395685.1	rectal swab	fecal
GCA_016396145.1	rectal swab	fecal
GCA_016396845.1	rectal swab	fecal
GCA_016398265.1	rectal swab	fecal
GCA_016401145.1	rectal swab	fecal
GCA_016401245.1	rectal swab	fecal
GCA_016401255.1	rectal swab	fecal
GCA_016401315.1	rectal swab	fecal
GCA_020166795.1	rectal swab neonate	fecal
GCA_020166895.1	rectal swab neonate	fecal
GCA_020166915.1	rectal swab neonate	fecal
GCA_020166935.1	rectal swab neonate	fecal
GCA_020167115.1	rectal swab neonate	fecal
GCA_020167175.1	rectal swab neonate	fecal
GCA_020167215.1	rectal swab neonate	fecal
GCA_020167275.1	rectal swab neonate	fecal
GCA_020167295.1	rectal swab neonate	fecal
GCA_021295215.1	rectum	fecal
GCA_021295265.1	rectum	fecal
GCA_022691465.1	Rectum	fecal
GCA_022691485.1	Rectum	fecal
GCA_005845015.1	stool	fecal
GCA_008082095.1	stool	fecal
GCA_008082415.1	stool	fecal
GCA_008082585.1	stool	fecal
GCA_008082705.1	stool	fecal
GCA_008082765.1	stool	fecal
GCA_008082775.1	stool	fecal
GCA_008082935.1	stool	fecal
GCA_008083055.1	stool	fecal
GCA_008083105.1	stool	fecal
GCA_008121035.1	stool	fecal
GCA_009832345.1	stool	fecal
GCA_009832645.1	stool	fecal
GCA_009832725.1	stool	fecal
GCA_015547115.1	stool	fecal
GCA_015550095.1	stool	fecal
GCA_015550225.1	stool	fecal
GCA_015556505.1	stool	fecal
GCA_015557065.1	stool	fecal
GCA_015558245.1	stool	fecal
GCA_015667125.1	stool	fecal
GCA_015667865.1	stool	fecal
GCA_015668055.1	stool	fecal
GCA_015668725.1	stool	fecal
GCA_015669255.1	stool	fecal
GCA_015669905.1	stool	fecal
GCA_015670655.1	stool	fecal
GCA_002206545.2	Stool	fecal
GCA_000157195.1	the blood of patient with rheumatic fever	blood
GCA_000394075.1	Urine	urogenital
GCA_000394095.1	Urine	urogenital
GCA_000394115.1	Urine	urogenital
GCA_000394175.1	Urine	urogenital
GCA_000394195.1	Urine	urogenital
GCA_000394235.1	Urine	urogenital
GCA_000394295.1	Urine	urogenital
GCA_000394955.1	Urine	urogenital
GCA_000394995.1	Urine	urogenital
GCA_000395055.1	Urine	urogenital
GCA_000395365.1	Urine	urogenital
GCA_000393595.1	Urine	urogenital
GCA_000393635.1	Urine	urogenital
GCA_000392895.1	Urine	urogenital
GCA_000392975.1	Urine	urogenital
GCA_000393015.1	Urine	urogenital
GCA_000393035.1	Urine	urogenital
GCA_000393055.1	Urine	urogenital
GCA_000763355.1	Urine	urogenital
GCA_003962375.1	Urine	urogenital
GCA_003962415.1	Urine	urogenital
GCA_003962685.1	Urine	urogenital
GCA_003962675.1	Urine	urogenital
GCA_005235805.1	Urine	urogenital
GCA_013523155.1	Urine	urogenital
GCA_016400585.1	Urine	urogenital
GCA_016400905.1	Urine	urogenital
GCA_016937495.1	Urine	urogenital
GCA_019352485.1	Urine	urogenital
GCA_019449295.1	Urine	urogenital
GCA_021120655.1	Urine	urogenital
GCA_021120705.1	Urine	urogenital
GCA_021120765.1	Urine	urogenital
GCA_002751015.1	Urine	urogenital
GCA_024339435.1	Urine	urogenital
GCA_024339445.1	Urine	urogenital
GCA_025482045.1	Urine	urogenital
GCA_025482095.1	Urine	urogenital
GCA_025482175.1	Urine	urogenital
GCA_025482215.1	Urine	urogenital
GCA_025482255.1	Urine	urogenital
GCA_025482285.1	Urine	urogenital
GCA_025482395.1	Urine	urogenital
GCA_025482435.1	Urine	urogenital
GCA_025482495.1	Urine	urogenital
GCA_025482555.1	Urine	urogenital
GCA_025482575.1	Urine	urogenital
GCA_025482605.1	Urine	urogenital
GCA_025482635.1	Urine	urogenital
GCA_025482655.1	Urine	urogenital
GCA_025482715.1	Urine	urogenital
GCA_025482755.1	Urine	urogenital
GCA_024927865.1	Urine	urogenital
GCA_002973735.1	Urine	urogenital
GCA_002973775.1	Urine	urogenital
GCA_002973815.1	Urine	urogenital
GCA_000148305.1	Urine	urogenital
GCA_012594215.1	Urine	urogenital
GCA_000717435.1	Urine	urogenital
GCA_011029175.1	vagina	urogenital
GCA_011029165.1	vagina	urogenital
GCA_025482195.1	Vaginal	urogenital
AWS904_S70_out	bladder	bladder
Tinawi01_LANE1_AWS715_S56_out	bladder	bladder
Tinawi01_LANE1_AWS556_S42_contigs	bladder	bladder
Tinawi01_LANE2_AWS1065_S203_out	bladder	bladder
AWS140_S8_out	bladder	bladder
Tinawi01_LANE2_AWS180_S281_new	bladder	bladder
Tinawi01_LANE1_AWS235_S48_contigs	bladder	bladder
Tinawi01_LANE2_AWS442_S262_contigs	bladder	bladder
AWS216_S137_out	bladder	bladder
AWS161_S91_out	bladder	bladder
Tinawi01_LANE2_AWS235_S282_contigs	bladder	bladder
Tinawi01_LANE1_AWS265_S24_contigs	bladder	bladder
EF_36_S106_out	bladder	bladder
Tinawi01_LANE2_AWS449_S278_out	bladder	bladder
UMB10092A_S179_contigs	bladder	bladder
Tinawi01_LANE2_AWS1085_S223_contigs	bladder	bladder
Tinawi01_LANE1_AWS782_S35_contigs	bladder	bladder
AWS136_S7_out	bladder	bladder
Tinawi01_LANE1_AWS123_S53_contigs	bladder	bladder
Tinawi01_LANE2_AWS143_S304_out	bladder	bladder
Tinawi01_LANE2_AWS447_S270_contigs	bladder	bladder
AWS442_S78_out	bladder	bladder
Tinawi01_LANE2_AWS152_S320_new	bladder	bladder
Tinawi01_LANE2_AWS136_S296_out	bladder	bladder
Tinawi01_LANE2_AWS244_S314_out	bladder	bladder
