# Supplementary material for: Comparative genomic analysis of clinical Enterococcus faecalis distinguishes strains isolated from the bladder
Source: BMC Genomics. 2023 Dec 7;24:752. doi: 10.1186/s12864-023-09818-z (PMC10701997; doi:10.1186/s12864-023-09818-z)
Supplement: Supplementary file 4 — Additional file 4: Supplemental Table 4. Importance of gene hits for machine learning distinguishment of bladder vs non-bladder genomes. [file 12864_2023_9818_MOESM4_ESM.csv]

Supplemental Table 4. Importance of gene hits for machine learning distinguishment of bladder vs non-bladder genomes
	feature	importance
1403	Transposase (or an inactivated derivative), DDE domain (Rve)	5.5153
730	ParA-like ATPase involved in chromosome/plasmid partitioning or cellulose biosynthesis protein BcsQ (ParA) (PDB:6NOO)	2.901
1368	Site-specific DNA recombinase SpoIVCA/DNA invertase PinE (SpoIVCA) (PDB:1GDT)	2.715
978	Holliday junction resolvase Hjc, archaeal type (PDB:1GEF)	2.6055
310	C-terminal processing protease CtpA/Prc, contains a PDZ domain (CtpA) (PDB:6IQU)	2.5766
1204	Pseudouridylate synthase RsuA, specific for 16S rRNA U516 and 23S rRNA U2605 (RsuA) (PDB:1KSK)	2.2364
1202	Transposase InsO and inactivated derivatives (Tra5)	2.0255
523	Transcriptional regulator, contains XRE-family HTH domain (HipB) (PDB:1ADR)	1.8522
1222	Outer membrane protein OmpA and related peptidoglycan-associated (lipo)proteins (OmpA) (PDB:1OAP)	1.8425
1415	Site-specific recombinase XerD (XerD) (PDB:1A0P)	1.6516
631	Phage repressor protein C, contains Cro/C1-type HTH and peptisase s24 domains	1.6113
91	IS4 transposase InsG (InsG)	1.3155
702	Predicted ABC-type ATPase or kinase	1.3074
1023	Phage terminase, small subunit (XtmA) (PDB:4ZC3)	1.1986
1370	Midasin, AAA ATPase with vWA domain, involved in ribosome maturation (MDN1) (PDB:6HYP)	1.1709
332	Membrane protein TolA involved in colicin uptake (TolA) (PDB:1S62)	1.1527
1465	Transposase InsE and inactivated derivatives (InsE) (PDB:2JN6) (PUBMED:23818957)	1.0295
97	DNA-binding transcriptional regulator, XRE-family HTH domain (XRE) (PDB:1UTX)	0.9708
212	Uncharacterized conserved protein, DUF871 domain (PDB:1X7F)	0.9453
1362	16S rRNA A1518 and A1519 N6-dimethyltransferase RsmA/KsgA/DIM1 (may also have DNA glycosylase/AP lyase activity) (RsmA) (PDB:1QYR)	0.8845
861	Phage head-tail adaptor (PDB:2Y3D)	0.8748
1337	Clumping factor A-related surface protein, MSCRAMM (microbial surface components recognizing adhesive matrix molecules) family, DEv-IgG fold (ClfA) (PDB:1N67) (PUBMED:12485987)	0.8736
1110	Restriction endonuclease S subunit (HsdS) (PDB:1YDX)	0.8589
1142	LysM repeat (LysM) (PDB:1E0G)!!!Flagellum-specific peptidoglycan hydrolase FlgJ (FlgJ) (PDB:2ZYC)	0.8007
1549	mRNA-degrading endonuclease YafQ (mRNA interferase), toxin component of the YafQ-DinJ toxin-antitoxin module (YafQ) (PDB:4MMG)	0.7337
622	Seryl-tRNA(Sec) selenium transferase (SelA) (PDB:3W1J)	0.7181
1404	ABC-type multidrug transport system, ATPase and permease component (MdlB) (PDB:2HYD)	0.7107
1261	DNA modification methylase (YhdJ) (PDB:1BOO)	0.6968
35	Putative phage head morphogenesis protein, F of phage Mu or gp7 of SPP1	0.6545
470	Ribosomal protein S18 acetylase RimI and related acetyltransferases (RimI) (PDB:1GHE)	0.6495
1634	Uncharacterized membrane protein	0.6487
937	Phage terminase-like protein, large subunit, contains N-terminal HTH domain (YmfN)	0.632
96	Phage-related protein YomH (YomH) (PDB:2X8K)	0.601
960	Holliday junction resolvase RusA (prophage-encoded endonuclease) (RusA) (PDB:1Q8R)	0.5988
1358	DNA replication protein DnaD (DnaD) (PDB:2I5U)	0.5793
1529	Antirestriction protein ArdA (ArdA) (PDB:2W82)	0.5738
440	DNA primase, phage- or plasmid-associated	0.5562
1096	Sugar (pentulose or hexulose) kinase (XylB) (PDB:4C23)	0.5537
1325	UDP-glucose 4-epimerase (GalE) (PDB:1A9Y)	0.547
1134	1-phosphofructokinase or 6-phosphofructokinase II (FruK) (PDB:2ABQ)	0.5319
829	ABC-type bacteriocin/lantibiotic exporters, contain an N-terminal double-glycine peptidase domain (SunT) (PDB:3K8U)	0.5295
892	Flagellum-specific peptidoglycan hydrolase FlgJ (FlgJ) (PDB:2ZYC)	0.5243
1469	TPR repeat (TPR) (PDB:1KLX)	0.5059
181	Di- or tripeptidase (PepD2) (PDB:2QYV)	0.5053
849	Superfamily II DNA or RNA helicase (SSL2) (PDB:6JDE)	0.4865
1205	NTP pyrophosphatase, house-cleaning of non-canonical NTPs (MazG) (PDB:1VMG)	0.4777
560	Prophage pi2 protein 07	0.4763
656	Beta-glucosidase/6-phospho-beta-glucosidase/beta-galactosidase (BglB) (PDB:4HZ6)	0.4678
1244	Transposase InsO and inactivated derivatives (Tra5)!!!Transposase InsE and inactivated derivatives (InsE) (PDB:2JN6) (PUBMED:23818957)	0.462
564	Uncharacterized conserved protein (PDB:2KPP)	0.4569
84	Nucleotidyltransferase/DNA polymerase DinP involved in DNA repair (DinP) (PDB:4R8U) (PUBMED:16544291)	0.4559
1245	Phage head maturation protease	0.4503
1264	DNA-binding transcriptional regulator, XRE family (YozG) (PDB:3TYR)	0.445
180	5-methylcytosine-specific restriction endonuclease McrA (McrA)	0.4359
183	Ribosomal protein L32 (RpmF) (PDB:1VS6) (PUBMED:17114934)	0.4329
268	Phosphotransferase system, mannose/fructose/N-acetylgalactosamine-specific IIC component (ManY) (PDB:6K1H)	0.4194
539	mRNA-degrading endonuclease MazF, toxin component of the MazEF toxin-antitoxin module (MazF) (PDB:2MF2)	0.4162
852	DNA-binding transcriptional regulator of sugar metabolism, DeoR/GlpR family (GlpR)	0.4078
435	Predicted phage phi-C31 gp36 major capsid-like protein (gp36)	0.4016
831	Type IV secretory pathway, VirB4 component (VirB4)	0.4005
1057	Phage-related lysozyme (muramidase), GH24 family (RrrD) (PDB:4ZPU)	0.3856
1240	ABC-type Zn uptake system ZnuABC, Zn-binding component ZnuA (ZnuA) (PDB:1K0F)	0.3852
1631	Cupin domain protein related to quercetin dioxygenase (QdoI) (PDB:2H0V)	0.3821
955	Phosphotransferase system mannitol/fructose-specific IIA domain (Ntr-type) (PtsN) (PDB:2OQ3)	0.3815
704	DNA-binding transcriptional regulator, ArsR family (ArsR) (PDB:3F6V)	0.3776
453	Retron-type reverse transcriptase (YkfC)	0.3763
1450	Regulator of protease activity HflC, stomatin/prohibitin superfamily (HflC)	0.3742
1241	Single-stranded DNA-binding protein (Ssb) (PDB:1EQQ)	0.3719
1279	Uncharacterized conserved protein YjdB, contains Ig-like domain (YjdB)	0.371
71	Membrane protease YdiL, CAAX protease family (YdiL)	0.3702
1392	Chromosome segregation ATPase Smc (Smc) (PDB:5XG3)	0.3621
644	Cytidine deaminase (Cdd) (PDB:1AF2)	0.3599
51	DNAse/DNA nickase specific for phosphorothioated or glycosylated phage DNA, GmrSD/DndB/SspE family, contains DUF262 and HNH nuclease domains (GmrSD) (PDB:6JIV) (PUBMED:17188297;32251370)	0.3415
521	Transposase and inactivated derivatives, TnpA family	0.3347
1278	Phage-related protein (PblB)	0.3321
244	DNA topoisomerase IA (TopA) (PDB:1CY0)	0.3309
319	Uncharacterized protein, contains phage Mu head morphogenesis gpF-like domain	0.3274
41	Oligoendopeptidase F (PepF) (PDB:3CE2)	0.3266
1577	Transposase (or an inactivated derivative) (IS285)	0.3258
65	Chitooligosaccharide deacetylase ChbG, YdjC/CelG family (ChbG) (PDB:2I5I) (PUBMED:18177738;22797760)	0.3243
1445	Fido, protein-threonine AMPylation domain (FIDO) (PDB:2F6S) (PUBMED:19503829)	0.3206
1230	DNA-binding protein, AcrR family, includes nucleoid occlusion protein SlmA (AcrR) (PDB:2QOP)	0.3155
618	Phosphotransferase system cellobiose-specific component IIB (CelA) (PDB:1E2B)!!!Phosphotransferase system cellobiose-specific component IIC (CelB) (PDB:3QNQ)	0.312
510	Type IV secretory pathway, VirD4 component, TraG/TraD family ATPase (VirD4) (PDB:1GL6)	0.3119
987	Antitoxin component of the RelBE or YafQ-DinJ toxin-antitoxin module (RelB) (PDB:4ML0)	0.3111
125	Ketopantoate reductase (PanE) (PDB:1BG6)	0.3102
328	DNA-binding transcriptional regulator, GntR family (MngR) (PDB:2WV0)	0.3089
1461	Transposase	0.3057
761	Catalase (KatE) (PDB:6RJR)	0.3048
616	5'-3' exoribonuclease TrpH/YciV (RNase AM), contains PHP domain (YciV) (PDB:3E0F) (PUBMED:25871919)	0.3037
90	Phage-related protein	0.3017
1242	Transcriptional regulator, contains XRE-family HTH domain (HipB) (PDB:1ADR)!!!Phage repressor protein C, contains Cro/C1-type HTH and peptisase s24 domains	0.3007
1472	Uncharacterized membrane protein YgcG, contains a TPM-fold domain (YgcG) (PDB:2KW7)	0.3001
1538	L-ribulose-5-phosphate 3-epimerase UlaE (SgaU) (PDB:3CQH)	0.2996
441	Chaperedoxin CnoX, contains thioredoxin-like and TPR-like domains, YbbN/TrxSC family (CnoX) (PDB:3QDN) (PUBMED:21498507;29754824)	0.2967
203	DnaJ-class molecular chaperone with C-terminal Zn finger domain (DnaJ) (PDB:1BQ0)	0.2901
289	ABC-type transport system involved in lipoprotein release, permease component LolC (LolE) (PDB:6F49)	0.2879
1444	NAD(P)-dependent dehydrogenase, short-chain alcohol dehydrogenase family (FabG) (PDB:6L1H)	0.2878
882	CRISPR-Cas system type-II protein Cas9 (Cas9) (PDB:4OGC)	0.2873
666	Phosphoglycerol transferase MdoB/OpgB, AlkP superfamily (MdoB) (PDB:3LXQ)	0.2869
79	Glycerophosphoryl diester phosphodiesterase (UgpQ) (PDB:1O1Z)	0.28
767	Predicted nucleotidyltransferase MJ0435 (MJ0435) (PDB:1WOT)	0.2741
1547	5-methylthioribulose/5-deoxyribulose/Fuculose 1-phosphate aldolase (methionine salvage, sugar degradation) (AraD) (PDB:1FUA) (PUBMED:31950558)	0.2678
55	Phosphotransferase system IIC components, glucose/maltose/N-acetylglucosamine-specific (PtsG1)!!!Phosphotransferase system IIB components (PtsG2) (PDB:1IBA)!!!Phosphotransferase system IIA component (NagE) (PDB:1AX3)	0.2625
662	Uncharacterized membrane protein YdjX, related to fungal oxalate transporter, TVP38/TMEM64 family (TVP38) (PUBMED:20889782)	0.2607
492	Ascorbate-specific PTS system IIC component UlaA (UlaA) (PDB:4RP8)	0.2598
1071	DNA-cytosine methylase (Dcm) (PDB:3LX6)	0.2598
130	Recombinational DNA repair protein RecT (RecT)	0.2596
971	Flavin-dependent oxidoreductase, luciferase family (includes alkanesulfonate monooxygenase SsuD and methylene tetrahydromethanopterin reductase) (SsuD) (PDB:1BRL)	0.2588
1506	Archaeal ribosome-binding protein aMBF1, putative translation factor, contains Zn-ribbon and HTH domains (aMBF1) (PDB:2MEZ) (PUBMED:24825021)	0.2558
504	Sensor histidine kinase DipB regulating citrate/malate metabolism (CitA)	0.254
415	Uncharacterized conserved protein YjcR, contains N-terminal HTH domain (YjcR)	0.2518
433	ABC-type multidrug transport system, ATPase component (CcmA) (PDB:5DO7)	0.2501
1641	Glycosidase/amylase (phosphorylase) (AmyA) (PDB:2P67) (PUBMED:29684280)	0.2475
331	Protein involved in initiation of plasmid replication (PDB:2Z9O)	0.2469
67	Transposase and inactivated derivatives, IS30 family (Tra8)	0.2432
1654	Chromosome segregation protein Spo0J, contains ParB-like nuclease domain (Spo0J) (PDB:1R71)	0.2428
569	Chromosome segregation ATPase Smc (Smc) (PDB:5XG3)!!!Alpha-glucosidase/xylosidase, GH31 family (YicI) (PDB:1WE5) (PUBMED:15294295)	0.2346
1072	Uncharacterized protein, contains DUF3084 domain	0.2337
1516	Na+/serine and Na+/threonine symporter SstT (SstT)	0.2308
1581	Endonuclease YncB, thermonuclease family (YncB)	0.2305
1348	Type I site-specific restriction-modification system, R (restriction) subunit and related helicases ... (PDB:2W00)	0.228
1650	Predicted RNA binding protein YcfA, dsRBD-like fold, HicA-like mRNA interferase family (YcfA) (PDB:1WHZ) (PUBMED:16895922)	0.227
1420	Predicted epimerase YddE/YHI9, PhzF superfamily (YHI9) (PDB:1SDJ) (PUBMED:24914732)	0.2247
658	Ribose 5-phosphate isomerase RpiB (RpiB) (PDB:1NN4)	0.2244
1180	DNA-directed RNA polymerase specialized sigma subunit, sigma24 family (RpoE) (PDB:2Q1Z)	0.2229
593	Phosphotransferase system mannitol/fructose-specific IIA domain (Ntr-type) (PtsN) (PDB:2OQ3)!!!Transcriptional antiterminator (BglG) (PDB:1AUU)	0.2194
120	ESX protein secretion system component YukC (YukC) (PDB:2YNQ) (PUBMED:24798022)	0.2194
1214	Phosphoglycerate mutase (BPG-dependent) (GpmA) (PDB:1E58)	0.2189
1374	ABC-type Fe3+/spermidine/putrescine transport systems, ATPase component (PotA) (PDB:1Z47)	0.2182
1345	Rhamnogalacturonyl hydrolase YesR (YesR) (PDB:1NC5)	0.2174
1077	FMN and 5-amino-6-(5-phospho-D-ribitylamino)uracil phosphatase YigB, HAD superfamily (riboflavin biosynthesis) (YigB) (PDB:4JB3) (PUBMED:24123841)	0.217
1347	Lyzozyme M1 (1,4-beta-N-acetylmuramidase), GH25 family (Acm) (PDB:1H09)	0.2164
1147	Uncharacterized conserved protein YegP, UPF0339 family (YegP) (PDB:2K49)	0.213
612	Bacteriophage DNA transposition protein, AAA+ family ATPase	0.2085
632	Penicillin V acylase or related amidase, Ntn superfamily (YxeI) (PDB:2BJF)	0.2083
192	Phage portal protein BeeE (BeeE)	0.2066
230	Phosphotransferase system IIA component (NagE) (PDB:1AX3)	0.2053
364	Adenylate cyclase, class 3 (AcyC) (PDB:1AB8)	0.2032
680	Protein-tyrosine-phosphatase (Wzb) (PDB:4D74) (PUBMED:26641313)	0.2012
374	Fructoselysine-6-P-deglycase FrlB or related protein, duplicated sugar isomerase (SIS) domain (AgaS) (PDB:3C3J) (PUBMED:16153181)	0.1929
773	H+/Cl- antiporter ClcA (ClcA) (PDB:1KPK)	0.1922
257	3',5'-cyclic AMP phosphodiesterase CpdA (CpdA) (PDB:2ZO9)!!!Predicted NTPase, NACHT family domain (NACHT)	0.1895
1317	L-alanine-DL-glutamate epimerase or related enzyme of enolase superfamily (RspA) (PDB:1BKH)	0.1868
748	Serine/threonine protein kinase (SPS1) (PDB:6G4J)	0.1861
237	Phosphotransferase system fructose-specific component IIB (FrwB) (PDB:5DLE)	0.1835
1053	AraC-type DNA-binding domain and AraC-containing proteins (AraC) (PDB:1BL0)	0.1822
1271	DNA segregation ATPase FtsK/SpoIIIE or related protein (FtsK) (PDB:2IUT)	0.1805
1310	Glycerol-3-phosphate cytidylyltransferase, cytidylyltransferase family (TagD) (PDB:2B7L)	0.1796
1502	S-adenosylmethionine synthetase (MetK) (PDB:1FUG)	0.1761
683	Phage regulatory protein Rha (pRha)	0.176
1604	Cold shock protein, CspA family (CspC) (PDB:1C9O)	0.1731
1307	Phosphotransferase system cellobiose-specific component IIC (CelB) (PDB:3QNQ)	0.1725
1281	DNA-binding transcriptional regulator AlpA (AlpA)	0.1683
946	N-acetylmuramoyl-L-alanine amidase CwlA (CwlA)	0.1682
383	Phosphotransferase system IIC components, glucose/maltose/N-acetylglucosamine-specific (PtsG1)!!!Phosphotransferase system IIB components (PtsG2) (PDB:1IBA)	0.1665
1055	Molybdopterin or thiamine biosynthesis adenylyltransferase (ThiF) (PDB:1ZUD) (PUBMED:32239579)	0.1659
172	Uncharacterized conserved protein (PUBMED:23071111)	0.1651
213	UDP-galactopyranose mutase (Glf) (PDB:1I8T)	0.1637
403	Type I restriction-modification system, DNA methylase subunit (HsdM) (PDB:2AR0) (PUBMED:26872910)	0.1622
1098	ADP-ribose pyrophosphatase YjhB, NUDIX family (YjhB) (PDB:3GZ5)	0.1578
1332	Multidrug resistance efflux pump EmrA (EmrA) (PDB:4TKO)	0.157
1344	Formylglycine-generating enzyme, required for sulfatase activity, contains SUMF1/FGE domain (YfmG) (PDB:2AFT)!!!Predicted NTPase, NACHT family domain (NACHT)	0.153
1503	Phage-related holin (Lysis protein)	0.1527
896	Phosphotransferase system, mannose/fructose/N-acetylgalactosamine-specific IID component (ManZ) (PDB:6K1H)	0.1526
1283	Uncharacterized conserved protein RhaS, contains 28 RHS repeats (RhsA) (PDB:4IGL)	0.1521
963	vWFA (von Willebrand factor type A) domain of Mg and Co chelatases (ChlD)!!!Clumping factor A-related surface protein, MSCRAMM (microbial surface components recognizing adhesive matrix molecules) family, DEv-IgG fold (ClfA) (PDB:1N67) (PUBMED:12485987)	0.1491
490	Uncharacterized membrane protein YozV, TM2 domain, contains pTyr (TM2) (PUBMED:27148221)	0.1488
167	DNA relaxase NicK (NicK) (PDB:4CWC)	0.1483
1371	Sensor histidine kinase YesM (YesM)	0.1472
563	Uncharacterized phage-associated protein, contains DUF4065 domain (GepA)	0.1439
1175	Antitoxin component HicB of the HicAB toxin-antitoxin system (HicB) (PDB:4P78) (PUBMED:19060138)	0.141
1662	D-arabinose 5-phosphate isomerase GutQ (GutQ) (PDB:5UQI)	0.1369
1622	Galactose mutarotase or related enzyme (GalM) (PDB:1LUR)	0.1351
251	Predicted transcriptional regulator, contains an HTH and PUA-like domains	0.1331
805	Predicted ABC-type transport system involved in lysophospholipase L1 biosynthesis, permease component (YbbP)	0.1315
1213	Sugar phosphate isomerase/epimerase (YcjR) (PDB:3KTC) (PUBMED:30742415)	0.1296
1612	REP element-mobilizing transposase RayT (RAYT) (PDB:4ER8)	0.1293
1603	DNA replication protein DnaC (DnaC) (PDB:2QGZ)	0.1278
189	Adenine-specific DNA methylase, contains a Zn-ribbon domain	0.1243
1062	ABC-type lipoprotein export system, ATPase component (LolD) (PDB:5GKO)!!!ABC-type transport system involved in lipoprotein release, permease component LolC (LolE) (PDB:6F49)	0.1226
1039	LD-carboxypeptidase LdcB, LAS superfamily (LdcB) (PDB:4D0Y) (PUBMED:24909784)	0.1202
1532	Zn-dependent peptidase ImmA, M78 family (ImmA) (PDB:3DTE)	0.1188
1186	Dipeptidyl aminopeptidase/acylaminoacyl peptidase (DAP2) (PDB:2JBW)	0.1181
1295	ATPase components of ABC transporters with duplicated ATPase domains (Uup) (PDB:5ZXD)	0.1168
1088	Hydroxymethylpyrimidine pyrophosphatase and other HAD family phosphatases (Cof) (PDB:1YMQ)	0.1156
985	DNA modification methylase (YhdJ) (PDB:1BOO)!!!Chromosome segregation protein Spo0J, contains ParB-like nuclease domain (Spo0J) (PDB:1R71)	0.1152
1129	Transcriptional antiterminator (BglG) (PDB:1AUU)	0.1136
1083	Magnetosome formation protein MamQ, lipoprotein antigen LemA family (LemA) (PDB:2ETD) (PUBMED:14638756;20212111;26884433)	0.1129
422	2-keto-3-deoxy-6-phosphogluconate aldolase (Eda) (PDB:2V81)	0.1122
576	DNA-binding transcriptional regulator, MocR family, contains an aminotransferase domain (ARO8) (PDB:2R2N)	0.1116
640	Sugar phosphate permease (UhpC) (PDB:1PW4)	0.1109
1033	DNA-binding transcriptional regulator, LacI/PurR family (PurR) (PDB:1BDH)	0.1109
499	Uncharacterized conserved protein YydD, contains DUF2326 domain (YydB)	0.1084
692	Sucrose-6-phosphate hydrolase SacC, GH32 family (SacC) (PDB:1ST8)	0.108
559	DNA repair protein RadC, contains a helix-hairpin-helix DNA-binding motif (RadC) (PDB:2QLC) (PUBMED:9695921)	0.107
39	DNA-binding transcriptional regulator, LysR family (LysR) (PDB:2FYI)	0.1037
315	Uncharacterized conserved protein YloU, alkaline shock protein (Asp23) family (YloU)	0.1033
339	Adenine/guanine phosphoribosyltransferase or related PRPP-binding protein (Apt) (PDB:1QB7)	0.1009
1507	Trk/Ktr K+ transport system regulatory component TrkA/KtrA/KtrC, RCK domain (TrkA) (PDB:4XTT) (PUBMED:23815639;25957408;31868587;32095817)	0.0997
1424	Phenylacetate-coenzyme A ligase PaaK, adenylate-forming domain family (PaaK) (PDB:2Y4O)	0.0992
363	Cell wall-associated hydrolase, NlpC_P60 family (NlpC) (PDB:2EVR)	0.0974
712	Phosphotransferase system, mannose/fructose-specific component IIA (ManX) (PDB:1PDO)	0.097
762	Mg2+/citrate symporter (CitM)	0.0966
1031	Selenophosphate synthase (SelD) (PDB:2YYE)	0.0948
1305	ABC-type oligopeptide transport system, periplasmic component (OppA) (PDB:1B05)	0.0943
1645	TRAP-type C4-dicarboxylate transport system, small permease component YiaM (DctM)	0.094
1007	Protein N-acetyltransferase, RimJ/RimL family (RimL) (PDB:1S7F)	0.0934
324	dGTP triphosphohydrolase (Dgt) (PDB:6OI7)	0.0934
1338	Signal transduction histidine kinase (BaeS) (PDB:1JOY)	0.0927
210	Mn-dependent transcriptional regulator MntR, DtxR family (MntR) (PDB:1B1B)	0.0924
320	Archaeal DNA helicase HerA or a related bacterial ATPase, contains HAS-barrel and ATPase domains (HerA) (PDB:4D2I)	0.0913
123	Protein N-acetyltransferase, RimJ/RimL family (RimL) (PDB:1S7F)!!!Predicted kinase, aminoglycoside phosphotransferase (APT) family (YcbJ)	0.09
297	Transcriptional regulator, contains XRE-family HTH domain (HipB) (PDB:1ADR)!!!Uncharacterized conserved protein YxeA, DUF1093 family (YxeA) (PDB:2K5Q)	0.0898
1611	Uncharacterized conserved protein, DUF2264 domain	0.0898
40	Transcriptional regulators containing an AAA-type ATPase domain and a DNA-binding domain (PspF)!!!Transcriptional regulatory protein LevR, contains PRD, AAA+ and EIIA domains (LevR)	0.0894
1131	Prophage maintenance system killer protein (Doc)	0.0891
695	RecB family exonuclease (Slr0479)	0.0885
899	Cation-transporting P-type ATPase (ZntA) (PDB:4BBJ)	0.0881
110	DNA-binding transcriptional regulator, HxlR family (HxlR) (PDB:1YYV)	0.0877
1492	RecA-family ATPase (RepA)	0.0867
554	Ubiquinone/menaquinone biosynthesis C-methylase UbiE/MenG (UbiE) (PDB:4OBW)	0.0854
1262	Replicative superfamily II helicase (BRR2) (PDB:2VA8)	0.0845
305	L-rhamnose mutarotase (RhaM) (PDB:1X8D)	0.0831
1540	Ribosomal protein S14 (RpsN) (PDB:4V4H)	0.083
1351	Fucose 4-O-acetylase or related acetyltransferase (NolL) (PUBMED:21697094)	0.082
508	Predicted ATPase	0.0797
1456	Phage-related minor tail protein (YqbO)	0.0792
468	Phosphopantetheinyl transferase (Sfp) (PDB:1QR0)	0.0781
109	UDP-N-acetyl-D-mannosaminuronic acid transferase, WecB/TagA/CpsF family (WecG)	0.0779
491	Uncharacterized conserved protein, UPF0210 family (PDB:2HA9)	0.0776
1084	Sugar or nucleoside kinase, ribokinase family (RbsK) (PDB:2QCV)	0.0774
147	ABC-type Zn uptake system ZnuABC, Zn-binding component ZnuA (ZnuA) (PDB:1K0F)!!!Periplasmic Zn/Cd-binding protein ZinT (ZinT) (PDB:1OEE)	0.0766
1020	Integrase/recombinase, includes phage integrase (FimB)	0.0743
1114	Tellurite resistance protein TehA and related permeases (TehA) (PDB:3M71)	0.0735
481	Phosphotransferase system, galactitol-specific IIC component (SgcC)	0.0735
1224	NAD(P)H-dependent flavin oxidoreductase YrpB, nitropropane dioxygenase family (YrpB)	0.0722
537	Phage-related protein, predicted endonuclease	0.0713
220	Thiol-disulfide isomerase or thioredoxin (TrxA) (PDB:1XFL)	0.0702
296	CTP:molybdopterin cytidylyltransferase MocA (MocA) (PDB:2WAW)	0.0695
329	V8-like Glu-specific endopeptidase (eMpr)	0.0687
1025	Uncharacterized membrane protein YeaQ/YmgE, transglycosylase-associated protein family (YeaQ)	0.0686
1126	Predicted membrane glycosyltransferase TK1552, contains 6-pyruvoyl-tetrahydropterin synthase (PTPS)-related domain (PTPS)	0.0682
551	ABC-type phosphate/phosphonate transport system, permease component (PhnE)	0.0666
1189	CDP-glycerol glycerophosphotransferase, TagB/SpsB family (TagB)	0.0656
1255	2-C-methyl-D-erythritol 4-phosphate cytidylyltransferase (IspD) (PDB:1H3M)	0.0656
1436	Glycosyltransferase, catalytic subunit of cellulose synthase and poly-beta-1,6-N-acetylglucosamine synthase (BcsA) (PDB:4HG6)	0.0655
1478	Predicted arabinose efflux permease AraJ, MFS family (AraJ) (PDB:4LDS)	0.0653
73	Predicted transcriptional regulator, contains HTH domain (PDB:3LMM)	0.0648
875	Predicted dehydrogenase (MviM) (PDB:3UUW)	0.0645
1190	DNA polymerase B elongation subunit (PolB) (PDB:6P1H)	0.0644
1381	DNA-binding transcriptional regulator, MerR family (SoxR) (PDB:2VZ4)	0.0643
543	Uracil-DNA glycosylase (Udg4) (PDB:3IKB)	0.0628
1459	NCAIR mutase (PurE)-related protein	0.0626
393	Uncharacterized membrane protein YhgE, phage infection protein (PIP) family (YhgE)	0.061
1524	Sulfite exporter TauE/SafE/YfcA and related permeases, UPF0721 family (TauE) (PUBMED:21183667;22797525)	0.0604
1550	Anion-transporting ATPase, ArsA/GET3 family (ArsA) (PDB:1F48)	0.0595
1013	Pheromone shutdown protein TraB, contains GTxH motif (function unknown)	0.0574
806	Zn-dependent metalloprotease (Neutral protease B) (LasB) (PDB:3NQY)	0.0572
747	L-ascorbate lactonase UlaG, metallo-beta-lactamase superfamily (UlaG) (PDB:2WYM)	0.0572
398	Phage-related minor tail protein (YqbO)!!!Phage-related protein	0.0561
117	Radical SAM superfamily maturase, SkfB/NifB/PqqE family (SkfB) (PDB:6Q2P) (PUBMED:23282011)	0.0558
909	Type IV secretory pathway, VirD2 component (relaxase) (VirD2)	0.0553
1231	Uncharacterized membrane protein YqiK, contains Band7/PHB/SPFH domain (YqiK) (PDB:1WIN)	0.055
753	D-alanine-D-alanine ligase or related ATP-grasp enzyme (DdlA) (PDB:1E4E)	0.055
1028	Toxin component of the Txe-Axe toxin-antitoxin module, Txe/YoeB family (PDB:2A6Q)	0.0543
1571	Chloramphenicol O-acetyltransferase (CatA) (PDB:1CIA)	0.053
705	ABC-type Na+ efflux pump, permease component NatB (NatB)	0.0524
1087	CRISPR/Cas system-associated endoribonuclease Cas2 (Cas2) (PDB:2I0X)	0.0508
1141	ATP-dependent Clp protease, ATP-binding subunit ClpA (ClpA) (PDB:1KSF)	0.0505
83	Phosphoribosyl 1,2-cyclic phosphate phosphodiesterase (PhnP) (PDB:6B9V)	0.0492
292	Signal transduction histidine kinase ComP (ComP) (PDB:4GT8)	0.0492
232	Putative N-acetylmannosamine-6-phosphate epimerase (NanE) (PDB:1Y0E)	0.049
1617	Predicted ATP-dependent endonuclease of the OLD family, contains P-loop ATPase and TOPRIM domains (YbjD)	0.0487
163	Predicted gamma-glutamylamine cyclotransferase YtfP, GGCT/AIG2-like family (YtfP) (PDB:1V30) (PUBMED:16754964;20110353)	0.0477
798	Surface antigen (PDB:1QWY)	0.0471
944	DNA-binding response regulator, LytR/AlgR family (LytT) (PDB:3BS1)	0.047
271	Aldo/keto reductase, related to diketogulonate reductase (ARA1) (PDB:1Q13)	0.047
678	Peptidoglycan/xylan/chitin deacetylase, PgdA/NodB/CDA1 family (CDA1) (PDB:1NY1)	0.0464
906	Putative cell wall-binding domain (amidase enhancer), LytB superfamily (LytB) (PDB:5J6Q)	0.0459
959	Restriction endonuclease Mrr (Mrr)	0.0438
1259	Uncharacterized protein, contains GIY-YIG domain	0.0435
1309	Antitoxin component MazE of the MazEF toxin-antitoxin module (MazE) (PDB:1MVF)	0.0433
948	Flagellum-specific peptidoglycan hydrolase FlgJ (FlgJ) (PDB:2ZYC)!!!Surface antigen (PDB:1QWY)	0.0432
598	Transcriptional regulator, contains XRE-family HTH domain (HipB) (PDB:1ADR)!!!Zn-dependent peptidase ImmA, M78 family (ImmA) (PDB:3DTE)	0.0425
898	Nucleoside-diphosphate-sugar epimerase (WcaG) (PDB:2X4G)	0.0422
675	Uncharacterized conserved protein YozE, UPF0346 family (YozE) (PDB:2FJ6)	0.0422
516	Ammonia channel protein AmtB (AmtB) (PDB:1U77)	0.042
455	Phage terminase large subunit (XtmB) (PDB:4IDH)	0.0416
420	Predicted transcriptional regulator, contains an XRE-type HTH domain (archaeal members contain CBS pair) (AF2118)	0.0415
932	LysM repeat (LysM) (PDB:1E0G)!!!Lyzozyme M1 (1,4-beta-N-acetylmuramidase), GH25 family (Acm) (PDB:1H09)	0.0414
21	DNA-binding transcriptional regulator, MarR family (MarR) (PDB:1JGS)	0.0386
1069	Translation elongation factor EF-G, a GTPase (FusA) (PDB:1DAR)	0.0384
1082	Phage terminase large subunit!!!Uncharacterized conserved protein (PUBMED:23071111)	0.038
1633	DNA primase (bacterial type) (DnaG) (PDB:3B39) (PUBMED:28128549)!!!RecA-family ATPase (RepA)	0.0378
430	ATPase/GTPase, AAA15 family	0.0376
1596	K+ transport ATPase, ATPase subunit KdpB (KdpB) (PDB:5MRW)	0.0369
1286	Predicted esterase (YpfH)	0.0356
1628	Aspartate 1-decarboxylase (PanD) (PDB:1AW8)	0.0355
742	DNA-binding response regulator, OmpR family, contains REC and winged-helix (wHTH) domain (OmpR) (PDB:1XHF)	0.0355
33	Lantibiotic modifying enzyme (LcnDR2) (PDB:5DZT)	0.0352
840	Ornithine cyclodeaminase/archaeal alanine dehydrogenase, mu-crystallin family (OCDMu) (PDB:2I99)	0.0348
847	Predicted helicase (PDB:5FFJ)	0.0347
1373	Type I restriction-modification system, DNA methylase subunit (HsdM) (PDB:2AR0) (PUBMED:26872910)!!!Adenine-specific DNA methylase, N12 class	0.0346
770	Molybdopterin Mo-transferase (molybdopterin biosynthesis) (MoeA) (PDB:2NQU) (PUBMED:18801996;32239579)	0.0346
809	Energy-coupling factor transporter ATP-binding protein EcfA2 (EcfA2) (PDB:4HUQ)	0.0344
1582	Uncharacterized membrane protein YesL (YesL)	0.0344
931	Predicted aminoacyl-tRNA deacylase, YbaK-like aminoacyl-tRNA editing domain (ProX) (PDB:5VXB)	0.0344
1394	Transposase, IS1182 family	0.0341
168	ABC-type multidrug transport system, permease component (YadH)	0.0337
394	D-aminopeptidase (DppA) (PDB:1HI9)	0.0334
359	3-5 helicase subunit RecB of the DNA repair enzyme RecBCD (exonuclease V) (RecB) (PDB:3U44) (PUBMED:29901759;30601118)	0.0322
1334	G:T-mismatch repair DNA endonuclease Vsr, very short patch repair protein (Vsr) (PDB:1CW0)	0.0318
311	Predicted nuclease of restriction endonuclease-like (RecB) superfamily, DUF1016 family (YhcG) (PUBMED:16011798)	0.0317
727	Predicted membrane transporter YfcC, affects glyoxylate shunt (YfcC) (PUBMED:24513124)	0.0314
134	Secreted virulence factor YukE/EsxA, WXG100 family (EsxA) (PDB:3GVM) (PUBMED:15657139;24798022;27600772)	0.0308
454	ABC-type uncharacterized transport system, ATPase component (YhaQ)	0.0303
1575	DNA-binding transcriptional regulator YiaG, XRE-type HTH domain (YiaG) (PDB:5JAA)	0.0303
1554	Superfamily II DNA or RNA helicase (SSL2) (PDB:6JDE)!!!HKD family nuclease	0.0301
718	Asparagine synthetase B (glutamine-hydrolyzing) (AsnB) (PDB:2ETD) (PUBMED:25951518)	0.0296
538	Acetyl-CoA acetyltransferase (PaaJ) (PDB:1AFW)!!!Hydroxymethylglutaryl-CoA reductase (HMG1) (PDB:1DQ8)	0.0289
325	Uncharacterized conserved protein, phosphatidylethanolamine-binding protein (PEBP) family (PEBP) (PDB:1A44)	0.0285
32	DNA-binding ferritin-like protein (oxidative damage protectant) (Dps) (PDB:1DPS)	0.0281
785	Catechol 2,3-dioxygenase or related enzyme, vicinal oxygen chelate (VOC) family (GloA) (PDB:3R4Q) (PUBMED:11830595)	0.0268
1476	Nicotinamidase-related amidase (PncA) (PDB:1ILW)	0.0263
287	Glutaredoxin (GrxC) (PDB:1AAZ)	0.0256
1426	Predicted P-loop ATPase and inactivated derivatives	0.0256
1616	Predicted nucleotidyltransferase, MJ0604 family (MJ0604) (PDB:5YEP)	0.0255
986	Leucine-rich repeat (LRR) protein (LRR) (PDB:4OW2)	0.0255
694	Carbamate kinase (ArcC) (PDB:2E9Y)	0.0254
1311	ABC-type ATPase fused to a predicted acetyltransferase domain (MK0520)	0.025
1148	O-acetyl-ADP-ribose deacetylase (regulator of RNase III), contains Macro domain (YmdB) (PDB:1HJZ)	0.025
672	ABC-type glutathione transport system ATPase component, contains duplicated ATPase domain (GsiA)	0.0244
942	Uncharacterized conserved protein, DUF1073 domain	0.0243
1625	Stage V sporulation protein SpoVB/SpoIIIF, required for spore cortex synthesis (SpoVB) (PUBMED:1744050)	0.0242
1346	Phosphoglycolate phosphatase, HAD superfamily (Gph) (PDB:2NYV)	0.0236
369	ATP-dependent protease ClpP, protease subunit (ClpP) (PDB:1TG6)	0.0235
267	ABC-type lipoprotein export system, ATPase component (LolD) (PDB:5GKO)	0.0233
401	DNA mismatch repair ATPase MutL (MutL) (PDB:1B62)	0.0233
162	Cystathionine beta-lyase/cystathionine gamma-synthase (MetC) (PDB:1CL1)	0.0226
1313	Dihydrofolate reductase (FolA) (PDB:1DDR)	0.0215
1228	Butyrate kinase (Buk) (PDB:1SAZ)	0.0215
1489	Ribosomal protein L33 (RpmG) (PDB:1VS6)	0.0213
471	dsDNA-specific endonuclease/ATPase MutS2 (MutS2)	0.0206
1048	Catechol 2,3-dioxygenase or related enzyme, vicinal oxygen chelate (VOC) family (GloA) (PDB:3R4Q) (PUBMED:11830595)!!!Catechol-2,3-dioxygenase (CatE)	0.0203
1366	DNA-binding transcriptional regulator, Lrp family (Lrp) (PDB:1I1G)	0.0196
514	Phosphotransferase system, mannose/fructose/N-acetylgalactosamine-specific component IIB (AgaB) (PDB:1BLE)	0.0194
1541	TPP-dependent pyruvate or acetoin dehydrogenase subunit alpha (AcoA) (PDB:1DTW)	0.0192
1161	Cephalosporin-C deacetylase or related acetyl esterase (Axe1) (PDB:1L7A)	0.0191
1076	Predicted kinase related to dihydroxyacetone kinase (YloV)	0.0186
689	Pyruvate/2-oxoglutarate dehydrogenase complex, dihydrolipoamide acyltransferase (E2) component (AceF) (PDB:1B5S)	0.0186
629	ABC-type sugar transport system, permease component (UgpA) (PDB:3FH6)	0.0184
1521	Superfamily I DNA or RNA helicase (UvrD) (PDB:6PPR)	0.0177
1237	Pentose-5-phosphate-3-epimerase (Rpe) (PDB:1H1Y)	0.0177
1372	Penicillin-binding protein-related factor A, putative recombinase (YotM) (PDB:1RZN)	0.0174
480	DNA-directed RNA polymerase, alpha subunit/40 kD subunit (RpoA) (PDB:4KN7)!!!DNA-directed RNA polymerase, sigma subunit (sigma70/sigma32) (RpoD) (PDB:1SIG)	0.0173
918	Type II restriction/modification system, endonuclease and methylase domains (YeeA) (PDB:5HR4)	0.0172
573	Aminoglycoside phosphotransferase (Aph) (PDB:1J7I)	0.0168
547	Cytosine/adenosine deaminase or related metal-dependent hydrolase (SsnA) (PDB:3O7U)	0.0166
889	NADPH:quinone reductase or related Zn-dependent oxidoreductase (Qor) (PDB:2VCY)	0.0166
870	DNA-binding response regulator, NarL/FixJ family, contains REC and HTH domains (CitB) (PDB:1A04)	0.0165
765	Cytoplasmic potassium-binding protein Kbp/XkdP/YgaU, contains LysM domain (XkdP) (PDB:5FIM) (PUBMED:27112601)	0.0163
877	Predicted RNA-binding protein, contains ribosomal protein S1 (RPS1) domain (YabR) (PDB:2K4K)	0.0162
135	Phosphotransacetylase (includes Pta, EutD and phosphobutyryltransferase) (Pta) (PDB:1QZT) (PUBMED:28754323)	0.0158
1179	Uncharacterized membrane protein (PDB:5VRE)	0.0151
488	Uncharacterized membrane protein YczE (YczE)	0.0151
1514	Serine/threonine protein kinase (SPS1) (PDB:6G4J)!!!PASTA domain, binds beta-lactams (PASTA)	0.015
402	Thiamin phosphate synthase YjbQ, UPF0047 family (YjbQ) (PDB:1VE0)	0.0144
825	Putative NADH-flavin reductase (YwnB) (PDB:3EW7)	0.0139
1464	Phosphotransferase system, mannose/fructose-specific component IIA (ManX) (PDB:1PDO)!!!Phosphotransferase system, mannose/fructose/N-acetylgalactosamine-specific component IIB (AgaB) (PDB:1BLE)	0.0131
977	Uncharacterized conserved protein YpuA, DUF1002 family (YpuA)	0.013
479	Multimeric flavodoxin WrbA, includes NAD(P)H:quinone oxidoreductase (WrbA) (PDB:4DY4)	0.0129
1009	Transcriptional regulator, CopY/TcrY family (CopY) (PDB:1OKR)	0.0129
370	Serine transporter YbeC, amino acid:H+ symporter family (PotE) (PDB:3LRB)	0.0126
1276	Phage terminase, small subunit	0.012
1350	Multidrug transporter EmrE and related cation transporters (EmrE) (PDB:2I68)	0.0119
1421	DNA relaxase NicK (NicK) (PDB:4CWC)!!!Predicted transcriptional regulator, contains an XRE-type HTH domain (archaeal members contain CBS pair) (AF2118)	0.0118
885	Bacteriophage protein gp37	0.0115
428	ABC-type Fe3+-siderophore transport system, permease component (FepD) (PDB:2NQ2)	0.0114
349	Cation-transporting P-type ATPase (ZntA) (PDB:4BBJ)!!!Copper chaperone CopZ (CopZ) (PDB:1AFI)	0.0113
1592	2',3'-cyclic-nucleotide 2'-phosphodiesterase/5'- or 3'-nucleotidase, 5'-nucleotidase family (UshA) (PDB:1HO5)	0.0113
529	Predicted esterase of the alpha/beta hydrolase fold (YdeN) (PDB:1UXO) (PUBMED:15159570)	0.0109
970	ABC-type transport system, periplasmic component (DdpA) (PDB:3RQT)	0.0104
1246	AraC-type DNA-binding domain and AraC-containing proteins (AraC) (PDB:1BL0)!!!Predicted transcriptional regulator YdeE, contains AraC-type DNA-binding domain (YdeE)	0.0101
158	Deoxyribodipyrimidine photolyase (PhrB) (PDB:1TEZ)	0.0098
362	ABC-type polysaccharide transport system, permease component (LplB) (PDB:4TQU)	0.0097
93	5-bromo-4-chloroindolyl phosphatase XpaC (XpaC)	0.0095
699	Sugar isomerase-related protein YecE, UPF0759/DUF72 family (YecE) (PDB:1VPQ)	0.0094
1342	VanZ-like family protein (function unknown) (VanZ)	0.0087
1586	Beta-galactosidase/beta-glucuronidase (LacZ) (PDB:5N6U) (PUBMED:19291314)	0.0087
752	Predicted PurR-regulated permease PerM (PerM)	0.0086
1599	tRNA/tmRNA/rRNA uracil-C5-methylase, TrmA/RlmC/RlmD family (TrmA) (PDB:1UWV)	0.0084
1323	Succinyl-CoA synthetase, alpha subunit (SucD) (PDB:1CQI)	0.0083
945	Peptide deformylase (Def) (PDB:1BS4)	0.0082
1600	Predicted lantabiotic-exporting membrane pepmease, EfiE/EfiG/ABC2 family (EfiE)	0.008
649	Malate/lactate dehydrogenase (Mdh) (PDB:4WLO)	0.0077
188	Phosphatidylserine/phosphatidylglycerophosphate/cardiolipin synthase (Cls) (PDB:1BYR)	0.0076
979	Uncharacterized pentameric protein YbjQ, UPF0145 family (YbjQ) (PDB:1VR4) (PUBMED:23935051)	0.0075
936	Antirestriction protein ArdC (ArdC) (PUBMED:10686096)	0.0072
1229	Glucosamine 6-phosphate synthetase, contains amidotransferase and phosphosugar isomerase domains (GlmS) (PDB:2J6H)	0.0072
833	Superfamily II DNA or RNA helicase, SNF2 family (HepA) (PDB:6UXV)	0.0072
1	3D (Asp-Asp-Asp) domain, usually in lytic transglycosylases (PDB:4WLK) (PUBMED:16139297)!!!Uncharacterized N-terminal coiled-coil domain of peptidoglycan hydrolase CwlO (CwlO1) (PDB:4CGK)	0.0072
792	NADPH-dependent 2,4-dienoyl-CoA reductase, sulfur reductase, or a related oxidoreductase (FadH2) (PDB:1VRQ)	0.007
1273	Acyl-CoA reductase or other NAD-dependent aldehyde dehydrogenase (AdhE) (PDB:1A4S)	0.0068
484	Phage head maturation protease!!!Predicted phage phi-C31 gp36 major capsid-like protein (gp36)	0.0067
1287	Sortase (surface protein transpeptidase) (SrtA) (PDB:1IJA)	0.0067
950	3',5'-cyclic AMP phosphodiesterase CpdA (CpdA) (PDB:2ZO9)	0.0067
1665	5-carboxyvanillate decarboxylase LigW (lignin degradation), amidohydro domain (LigW) (PDB:2DVT) (PUBMED:26714575)	0.0065
286	5-methylcytosine-specific restriction endonuclease McrBC, regulatory subunit McrC (McrC)	0.0063
900	cAMP-binding domain of CRP or a regulatory subunit of cAMP-dependent protein kinases (Crp) (PDB:1FT9)	0.0062
794	Threonine dehydrogenase or related Zn-dependent dehydrogenase (Tdh) (PDB:4A2C)	0.006
579	Magnesium uptake protein YhiD/SapB, involved in acid resistance (SapB) (PUBMED:19798051)	0.0059
198	ABC-type metal ion transport system, periplasmic component/surface antigen (NlpA) (PDB:1P99)	0.0058
144	Lysophospholipase, alpha-beta hydrolase superfamily (PldB) (PDB:5O7G)	0.0057
1512	Ureidoglycine aminohydrolase (AllE) (PDB:1RC6) (PUBMED:19935661)	0.0057
177	Uncharacterized integral membrane protein YrvD (YrvD) (PUBMED:16737961)	0.0055
1393	Sugar diacid utilization regulator CdaR (CdaR)	0.0054
911	Pyruvate/2-oxoglutarate/acetoin dehydrogenase complex, dehydrogenase (E1) component, beta subunit (AcoB) (PDB:2OZL)	0.0052
865	Putative aminopeptidase FrvX (FrvX) (PDB:1VHE)	0.0051
1551	ABC-type Na+ transport system, ATPase component NatA (NatA)	0.0049
615	Leucyl aminopeptidase (aminopeptidase T) (AmpS) (PDB:1ZJC)	0.0049
901	Superfamily I DNA and/or RNA helicase (DNA2) (PDB:2GJK)	0.0049
1104	DNA uptake channel protein ComEC, N-terminal domain (ComEC)!!!DNA uptake channel protein ComEC C-terminal domain, metallo-beta-lactamase superfamily (ComEC)	0.0048
98	Uncharacterized membrane protein YuzA, DUF378 family (YuzA)	0.0046
1585	Serine/threonine protein kinase (SPS1) (PDB:6G4J)!!!Superfamily I DNA and/or RNA helicase (DNA2) (PDB:2GJK)	0.0046
606	Carboxysome shell and ethanolamine utilization microcompartment protein CcmL/EutN (CcmK) (PDB:2A10)	0.0045
1187	Lipid carrier protein ElyC involved in cell wall biogenesis, DUF218 family (ElyC) (PDB:3CA8) (PUBMED:24391520)	0.0045
1192	Glycosyltransferase involved in cell wall bisynthesis (WcaA) (PDB:5MLZ)	0.0043
388	Acetyltransferase, isoleucine patch superfamily (WbbJ)	0.0042
478	Replication-associated recombination protein RarA (DNA-dependent ATPase) (RarA) (PDB:3PVS)	0.0041
1341	Methylphosphotriester-DNA--protein-cysteine methyltransferase (N-terminal fragment of Ada), contains Zn-binding and two AraC-type DNA-binding domains (AdaA) (PDB:1ADN)	0.0041
572	Beta-galactosidase GanA (GanA) (PDB:1KWG)	0.004
1304	Lipoate-protein ligase A (LplA) (PDB:4TVW)	0.0035
808	Predicted cysteine peptidase, C39 family (YvpB) (PDB:3ERV)!!!Glucan-binding domain (YG repeat) (PDB:1H09)	0.0034
528	Formate/nitrite transporter FocA, FNT family (FocA) (PDB:3KCU)	0.0033
549	Membrane regulatory protein PfoR, PTS_EIIC_2 domain (does not regulate perfringolysin expression) (PfoR) (PUBMED:11889112)	0.0032
1448	ABC-type Fe3+-hydroxamate transport system, periplasmic component (FepB) (PDB:1ESZ)	0.0031
1572	L-asparaginase/archaeal Glu-tRNAGln amidotransferase subunit D (AnsA) (PDB:1ZQ1)	0.0031
1495	Predicted transcriptional regulator YheO, contains PAS and DNA-binding HTH domains (YheO)	0.0031
860	Predicted phosphohydrolase, MPP superfamily (YaeI)	0.0031
75	Transcription elongation factor Elf1, contains Zn-ribbon domain (Elf1) (PDB:1WII)	0.003
155	ATPase/5-3 helicase helicase subunit RecD of the DNA repair enzyme RecBCD (exonuclease V) (RecD) (PDB:1W36) (PUBMED:29901759;30601118)	0.0028
472	Homoserine dehydrogenase (ThrA) (PDB:5AVO) (PUBMED:29124164)	0.0027
527	Broad specificity phosphatase PhoE (PhoE) (PDB:1EBB)	0.0026
1518	Chitinase (Chi1) (PDB:4AXN)	0.0026
105	ABC-type glycerol-3-phosphate transport system, periplasmic component (UgpB) (PDB:2Z8D)	0.0025
211	Cytochrome bd-type quinol oxidase, subunit 2 (AppB) (PDB:6RKO)	0.0024
1399	CTP-dependent cyclometallase, nickel-pincer nucleotide (NPN) cofactor biosynthesis (LarC) (PDB:3C19) (PUBMED:29887527)	0.0024
1630	DNA polymerase III sliding clamp (beta) subunit, PCNA homolog (DnaN) (PDB:1JQJ)	0.0023
350	Two-component response regulator, YesN/AraC family, consists of REC and AraC-type DNA-binding domains (YesN)	0.0022
291	DNA-binding transcriptional regulator, GntR family (GntR) (PDB:3FMS)	0.0022
253	Peptide chain release factor RF-3 (PrfC) (PDB:3UOQ)	0.0021
165	N-methylhydantoinase A/oxoprolinase/acetone carboxylase, beta subunit (HyuA)	0.002
1032	Lactoylglutathione lyase-related enzyme, vicinal oxygen chelate (VOC) family (VOC) (PDB:3OXH) (PUBMED:31710815)	0.002
575	Sulfate permease or related transporter, MFS superfamily (SUL1) (PDB:3NY7)	0.0019
578	ABC-type cobalamin/Fe3+-siderophores transport system, ATPase component (FepC) (PDB:2NQ2)	0.0017
552	Recombinational DNA repair ATPase RecF (RecF) (PDB:5Z67)	0.0017
1588	IMP dehydrogenase/GMP reductase (GuaB) (PDB:1B3O)	0.0016
461	Periplasmic beta-glucosidase and related glycosidases (BglX) (PDB:2X40)	0.0015
517	DNA-binding transcriptional response regulator, NtrC family, contains REC, AAA-type ATPase, and a Fis-type DNA-binding domains (AtoC) (PDB:1ZY2)	0.0014
184	Predicted restriction endonuclease	0.0014
1065	Fic family protein (PDB:3CUC)	0.0013
873	Enamine deaminase RidA, house cleaning of reactive enamine intermediates, YjgF/YER057c/UK114 family (RidA) (PDB:1J7H) (PUBMED:22094463;32205462)	0.0012
156	K+-transporting ATPase, KdpC subunit (KdpC) (PDB:5MRW)	0.0012
1356	Exoribonuclease R (VacB) (PDB:6H25)	0.0011
429	Predicted DNA-binding transcriptional regulator YobV, contains HTH and WYL domains (YobV)	0.0011
774	Polygalacturonase (Pgu1) (PDB:1BHE)	0.001
1256	Uncharacterized conserved protein, contains DUF2130 domain	0.001
1595	Citrate lyase beta subunit (CitE) (PDB:4ROQ)	0.0008
1608	Glucuronate isomerase (UxaC) (PDB:1J5S)	0.0007
519	AICAR transformylase/IMP cyclohydrolase PurH (PurH) (PDB:1G8M)	0.0006
1038	Uncharacterized membrane protein, DUF1648 family	0.0006
1548	ABC-type molybdate transport system, permease component ModB (ModB)	0.0005
9	Predicted carbohydrate-binding protein, contains CBM5 and CBM33 domains (PDB:4YN1)	0.0003
848	GMP synthase, glutamine amidotransferase domain (GuaA1) (PDB:4WIM)!!!GMP synthase, PP-ATPase domain/subunit (GuaA2) (PDB:4WIM)	0.0003
1100	Uncharacterized membrane protein YhaH, DUF805 family (yhaH)	0.0003
1565	Predicted phosphoadenosine phosphosulfate sulfurtransferase, contains C-terminal DUF3440 domain (YbdN)	0.0003
467	Malate/lactate/ureidoglycolate dehydrogenase, LDH2 family (AllD) (PDB:1NXU)	0.0002
412	Uncharacterized conserved protein YpiB, UPF0302 family (YpiB)	0.0002
498	Endo-1,4-beta-D-glucanase Y (BcsZ) (PDB:1CEM)	0.0001
207	Predicted transcriptional regulator YdeE, contains AraC-type DNA-binding domain (YdeE)	0.0001
1146	Two-component sensor histidine kinase, HisKA and HATPase domains (PDB:4R39)	0.0001
262	tRNA-dihydrouridine synthase (DusA) (PDB:1VHN)	0.0001
1568	Transketolase (TktA) (PDB:1AY0)	0.0001
485	Serine acetyltransferase (CysE) (PDB:1T3D)	0.0001
1656	Preprotein translocase subunit SecE (SecE) (PDB:5MG3) (PUBMED:29684280)	0.0001
1294	Ketopantoate hydroxymethyltransferase (PanB) (PDB:3VAV)	0.0001
1128	ABC-type transport system involved in cytochrome bd biosynthesis, ATPase and permease components (CydD)	0.0001
1584	Nucleoside phosphorylase/nucleosidase, includes 5'-methylthioadenosine/S-adenosylhomocysteine nucleosidase MtnN and futalosine hydrolase MqnB (MtnN) (PDB:1T8R) (PUBMED:18801996)	0
208	Uncharacterized conserved protein YurZ, alkylhydroperoxidase/carboxymuconolactone decarboxylase family (YurZ) (PDB:3BEY)	0
701	ABC-type nitrate/sulfonate/bicarbonate transport system, ATPase component (TauB)	0
1275	Ethanolamine ammonia-lyase, small subunit (EutC) (PDB:5YSN)	0
